# Supplementary material for: Bmi1 inhibitor PTC-209 promotes Chemically-induced Direct Cardiac Reprogramming of cardiac fibroblasts into cardiomyocytes
Source: Sci Rep. 2020 Apr 28;10:7129. doi: 10.1038/s41598-020-63992-8 (PMC7189257; doi:10.1038/s41598-020-63992-8)
Supplement: Supplementary file 2 — Supplementary Tables. [file 41598_2020_63992_MOESM2_ESM.xlsx]

## Sheet: Table S1
Bmi1 inhibitor PTC-209 promotes Chemically-induced Direct Cardiac Reprogramming of cardiac fibroblasts into cardiomyocytes. Gianluca Testa1, Michele Russo2, Giorgia Di Benedetto3, Matteo Barbato3, Silvia Parisi3, Flora Pirozzi2, Carlo Gabriele Tocchetti2, Pasquale Abete2, Domenico Bonaduce2, Tommaso Russo3, Fabiana Passaro3*. 1Department of Medicine and Health Sciences “Vincenzo Tiberio”, Univers…
List of up-regulated genes in CFs upon 1uM PTC-209 pre-treatment for 24h
GeneSymbol	GeneID	Base mean	log2	StdErr	Wald-Stats	P-value	P-adj
Gm19410	100502846	279.057	6.39431	0.323044	19.7939	3.35703e-87	2.10537e-84
EXTL1	56219	230.157	6.1916	0.301821	20.5142	1.60946e-93	1.1929e-90
CTH	107869	933.173	6.00173	0.226918	26.4489	3.75681e-154	7.65731e-151
TENM4	23966	234.037	5.90051	0.335308	17.5973	2.58478e-69	1.10914e-66
Car6	12353	304.15	5.7445	0.246875	23.2689	9.15829e-120	1.06668e-116
CYB5R2	320635	181.775	5.48966	0.285518	19.227	2.19886e-82	1.19515e-79
COX6A2	12862	101.717	5.01223	0.347957	14.4047	4.83097e-47	1.05032e-44
TNFRSF19	29820	101.572	4.87448	0.385749	12.6364	1.32969e-36	1.85316e-34
SH2D6	71130	72.1393	4.77869	0.324132	14.7431	3.41011e-49	8.17725e-47
adm2	223780	182.175	4.68747	0.299151	15.6692	2.45497e-55	6.78487e-53
SOAT2	223920	265.291	4.58942	0.300539	15.2707	1.1997e-52	3.00958e-50
RAB39B	67790	94.9872	4.53545	0.329721	13.7554	4.72418e-43	8.85431e-41
NRIP2	60345	58.5925	4.35437	0.361175	12.0561	1.80032e-33	2.06733e-31
TRIB3	228775	1111.92	4.28128	0.20553	20.8304	2.29341e-96	1.78078e-93
TRIM66	330627	138.053	4.20747	0.375067	11.2179	3.33042e-29	2.8582e-27
SLC7A3	11989	320.964	4.11769	0.347934	11.8347	2.58339e-32	2.6831e-30
ANGPTL6	70726	136.631	4.11379	0.350065	11.7515	6.93758e-32	6.98297e-30
PPEF1	237178	111.363	4.05751	0.30336	13.3752	8.43906e-41	1.43341e-38
PDZD7	100503041	49.8738	3.92701	0.404639	9.70498	2.8713e-22	1.80075e-20
DTHD1	100322896	162.227	3.91954	0.489039	8.01479	1.10326e-15	4.11663e-14
MEI4	75033	19.6959	3.791	0.464379	8.16359	3.25218e-16	1.29027e-14
ADTRP	109254	73.9747	3.75378	0.422514	8.88439	6.42725e-19	3.21481e-17
PPP1R16B	228852	60.6265	3.72392	0.308358	12.0766	1.40362e-33	1.63481e-31
1700019D03Rik	67080	17.5841	3.72061	0.482663	7.70851	1.27294e-14	4.20172e-13
P2RX3	228139	79.9126	3.68569	0.287198	12.8333	1.06733e-37	1.62652e-35
ACOT2	171210	337.079	3.67061	0.145712	25.1909	5.04319e-140	9.13715e-137
ELOVL3	12686	15.7757	3.66347	0.454988	8.05179	8.15904e-16	3.09399e-14
AVIL	11567	153.001	3.64069	0.187797	19.3863	1.00724e-83	5.66349e-81
SLC4A10	94229	19.7116	3.60583	0.462333	7.79921	6.22975e-15	2.14762e-13
SLC7A11	26570	1277.42	3.55568	0.306908	11.5855	4.88074e-31	4.7943e-29
CDH22	104010	15.0095	3.55109	0.517316	6.86445	6.67466e-12	1.57506e-10
F5	14067	143.698	3.35345	0.479618	6.99192	2.7115e-12	6.93005e-11
SLC6A9	14664	725.32	3.30007	0.266193	12.3973	2.70347e-35	3.49864e-33
MEF2B	17259	11.8455	3.30006	0.466889	7.06818	1.56976e-12	4.12847e-11
ADRA2A	11551	39.5146	3.28602	0.370115	8.87838	6.78431e-19	3.38303e-17
CHAC1	69065	835.451	3.28393	0.179765	18.2679	1.49081e-74	7.3664e-72
KCNMA1	16531	23.7493	3.27416	0.397369	8.2396	1.72788e-16	7.04371e-15
CATSPERD	106757	28.9196	3.25757	0.36563	8.90945	5.1285e-19	2.60515e-17
Gbp8	76074	127.892	3.25598	0.492121	6.61622	3.6849e-11	7.94789e-10
SLC7A5	20539	3588.37	3.24842	0.268097	12.1166	8.62827e-34	1.01951e-31
TAF7L	74469	8.48594	3.22608	0.519059	6.21524	5.12476e-10	9.421e-09
PSPH	100678	1342.12	3.18612	0.172031	18.5206	1.40784e-76	7.40526e-74
OTUD7A	170711	13.7837	3.1803	0.474694	6.6997	2.0885e-11	4.63966e-10
PRR32	68800	17.1512	3.17955	0.457698	6.94682	3.73605e-12	9.27247e-11
dnah14	240960	19.6025	3.16267	0.392871	8.05014	8.26975e-16	3.12145e-14
OSTN	239790	9.11686	3.09113	0.491112	6.29414	3.09105e-10	5.84717e-09
GADD45A	13197	906.561	3.06727	0.273962	11.196	4.26767e-29	3.64339e-27
Akr1b7	11997	13.5494	3.0642	0.514184	5.95934	2.53258e-09	4.20532e-08
GBX1	231044	16.6394	3.04746	0.428958	7.10432	1.20915e-12	3.21114e-11
FGF21	56636	9.09997	2.99937	0.499624	6.00327	1.93387e-09	3.26435e-08
LRRN3	16981	33.6599	2.97887	0.45211	6.58881	4.43364e-11	9.43799e-10
1810010H24Rik	69066	20.2242	2.97181	0.396352	7.4979	6.48473e-14	1.97276e-12
B4GALNT2	14422	42.8996	2.97077	0.378475	7.84932	4.18306e-15	1.47002e-13
ALDH1L2	216188	1380.28	2.80663	0.307507	9.12705	7.03913e-20	3.76328e-18
LAMA1	16772	56.3143	2.7625	0.237235	11.6446	2.44512e-31	2.41637e-29
CHCHD10	103172	190.089	2.72405	0.339339	8.02753	9.94515e-16	3.72997e-14
VLDLR	22359	1115.76	2.70833	0.208127	13.0129	1.0336e-38	1.60513e-36
SLC1A4	55963	1139.02	2.68818	0.209451	12.8344	1.05188e-37	1.61811e-35
CFTR	12638	9.08039	2.65787	0.490703	5.41645	6.0794e-08	8.19262e-07
ECEL1	13599	31.6286	2.64915	0.504646	5.24951	1.52503e-07	1.92322e-06
5430416N02Rik	100503199	163.42	2.64524	0.220518	11.9956	3.74753e-33	4.21429e-31
CDSN	386463	17.2978	2.63722	0.378679	6.96425	3.30149e-12	8.26944e-11
MAATS1	320214	20.5365	2.63656	0.393196	6.70546	2.00776e-11	4.48472e-10
LPAR4	78134	62.8832	2.5892	0.242117	10.694	1.08588e-26	8.19742e-25
BCAT1	12035	858.301	2.55682	0.301695	8.47486	2.35363e-17	1.02891e-15
4930438A08Rik	73988	4.30487	2.55184	0.532402	4.79307	1.64247e-06	1.6983e-05
ASNS	27053	3589.86	2.5512	0.156763	16.2743	1.50192e-59	4.89807e-57
4930458D05Rik	75802	8.35914	2.53999	0.469797	5.40657	6.42442e-08	8.62905e-07
Zp3r	22789	4.56463	2.51669	0.519842	4.84126	1.29021e-06	1.36967e-05
Glrp1	14659	9.73932	2.50623	0.47259	5.30319	1.13798e-07	1.46225e-06
PSAT1	107272	3401.04	2.4765	0.265371	9.33221	1.03683e-20	5.78989e-19
TSPYL4	72480	276.717	2.45868	0.200298	12.2751	1.23224e-34	1.51074e-32
CNR1	12801	39.9576	2.45496	0.368738	6.65775	2.78059e-11	6.08595e-10
3110099E03Rik	100043232	6.64454	2.43667	0.480286	5.07337	3.90825e-07	4.552e-06
Zfp385b	241494	7.3711	2.4257	0.514395	4.71564	2.40952e-06	2.39717e-05
SHMT2	108037	3112.56	2.41773	0.172005	14.0562	7.0619e-45	1.43939e-42
PCK2	74551	1409.45	2.39501	0.192764	12.4246	1.92301e-35	2.50853e-33
Gm15663	327812	74.6843	2.37025	0.241431	9.81752	9.46475e-23	6.05224e-21
SPAG17	74362	8.25443	2.36857	0.536715	4.41308	1.01909e-05	8.95325e-05
DLEU7	239133	4.55081	2.36205	0.528144	4.47236	7.73622e-06	7.00816e-05
CCDC155	384619	6.39735	2.35568	0.486407	4.84303	1.27876e-06	1.35929e-05
FMN2	54418	15.6918	2.34624	0.371019	6.32378	2.55246e-10	4.87359e-09
NRCAM	319504	192.633	2.33915	0.335449	6.9732	3.09805e-12	7.79579e-11
CSPG5	29873	19.0803	2.3197	0.365137	6.35296	2.11215e-10	4.0855e-09
PYCR1	209027	219.467	2.31599	0.145177	15.9529	2.72141e-57	8.37271e-55
PHGDH	236539	1477.07	2.28689	0.145147	15.7558	6.2694e-56	1.79349e-53
Gm3948	100042648	4.57318	2.28375	0.514318	4.44034	8.98189e-06	8.04718e-05
PDE1C	18575	61.6167	2.25016	0.22928	9.81404	9.79699e-23	6.21594e-21
NUPR1	56312	1330.1	2.23559	0.145367	15.379	2.26563e-53	5.86401e-51
Gm15413	791381	5.92007	2.21597	0.495214	4.47478	7.64907e-06	6.93306e-05
NR4A2	18227	87.5109	2.20424	0.195068	11.2998	1.31492e-29	1.16528e-27
PPP1R15A	17872	2761.51	2.19415	0.180448	12.1595	5.10625e-34	6.16759e-32
mthfd2	17768	1509.37	2.16614	0.163587	13.2415	5.0511e-40	8.40442e-38
AGPAT9	231510	104.364	2.1535	0.178347	12.0748	1.43581e-33	1.66044e-31
TMEM74	239408	23.4957	2.13686	0.344447	6.20372	5.51431e-10	1.00916e-08
HAPLN4	330790	38.7479	2.13305	0.264468	8.06542	7.29832e-16	2.79358e-14
SLC6A12	14411	54.9927	2.12126	0.385535	5.50211	3.75267e-08	5.23e-07
dqx1	93838	37.0871	2.11932	0.274248	7.72775	1.09468e-14	3.6354e-13
Rmst	110333	3.80378	2.10981	0.536545	3.93222	8.41639e-05	0.00057833
DUS4L	71916	122.416	2.07247	0.153013	13.5444	8.54951e-42	1.51531e-39
PCDHGA8	93716	53.7366	2.05806	0.335717	6.13035	8.76862e-10	1.56435e-08
LCK	16818	11.7035	2.05335	0.434104	4.73008	2.2443e-06	2.2534e-05
KCTD15	233107	157.761	2.0531	0.199794	10.2761	9.03036e-25	6.40214e-23
NMUR1	14767	3.2113	2.05135	0.532295	3.85379	0.000116304	0.000772174
Snhg12	100039864	578.733	2.03813	0.228388	8.92397	4.49847e-19	2.29944e-17
WARS	22375	2523.65	2.03549	0.119672	17.0089	7.05368e-65	2.67482e-62
ALDH18A1	56454	1918.83	2.0277	0.175584	11.5483	7.5299e-31	7.26524e-29
LOC106740	106740	99.9273	2.01644	0.231553	8.70834	3.08368e-18	1.45746e-16
Angptl8	624219	14.9356	2.01516	0.411821	4.89331	9.91551e-07	1.07788e-05
MIOX	56727	2.46337	2.01386	0.536708	3.75223	0.000175265	0.00110599
SLC1A1	20510	3.6973	1.99896	0.524395	3.81193	0.000137885	0.000897546
STC2	20856	337.034	1.99648	0.333855	5.98008	2.23024e-09	3.72606e-08
PRKG2	19092	150.407	1.99417	0.182444	10.9303	8.25718e-28	6.60007e-26
IRX1	16371	8.49999	1.98739	0.462394	4.29805	1.72308e-05	0.000142478
KLF15	66277	125.28	1.9761	0.319466	6.18563	6.18531e-10	1.12439e-08
CSN3	12994	7.0619	1.97602	0.527826	3.74369	0.000181337	0.00113726
CABP1	29867	37.2792	1.9747	0.301376	6.55229	5.66615e-11	1.18404e-09
SQSTM1	18412	14892.9	1.97444	0.21175	9.32441	1.11603e-20	6.18978e-19
LONP1	74142	2652.56	1.97443	0.0575236	34.3238	3.46495e-258	1.88332e-254
AQP9	64008	187.708	1.97296	0.535937	3.68133	0.000232023	0.0014096
TMEM179	104885	23.354	1.94949	0.428514	4.54941	5.37969e-06	5.00692e-05
DACH2	93837	3.45186	1.94556	0.535818	3.63101	0.000282311	0.00167517
SNTG1	71096	157.694	1.94337	0.319857	6.07576	1.23402e-09	2.15439e-08
CIART	229599	101.75	1.93806	0.163187	11.8764	1.57068e-32	1.66309e-30
SLC3A2	17254	5828.35	1.93188	0.206805	9.34154	9.49456e-21	5.35703e-19
EMP2	13731	2738.47	1.92966	0.0518675	37.2037	5.95307e-303	4.85354e-299
CPM	70574	15.3218	1.9219	0.375088	5.12385	2.99351e-07	3.56554e-06
cass4	320664	77.6152	1.91513	0.462648	4.13949	3.48075e-05	0.00026634
LCN2	16819	169.089	1.91268	0.524913	3.64381	0.000268635	0.00160336
CYB5R1	72017	3070.85	1.91248	0.125875	15.1936	3.90083e-52	9.63742e-50
BEND6	320705	117.589	1.9001	0.19088	9.95445	2.41146e-23	1.59842e-21
GDF9	14566	20.5706	1.89183	0.351869	5.37652	7.59384e-08	1.01164e-06
3010003L21Rik	109163	13.1405	1.88515	0.385844	4.88579	1.03016e-06	1.11762e-05
GDF15	23886	562.251	1.87721	0.302419	6.20731	5.38989e-10	9.875e-09
LARS	107045	3536.2	1.87601	0.075149	24.9639	1.50777e-137	2.45857e-134
GPT2	108682	373.002	1.86467	0.157144	11.866	1.77817e-32	1.87063e-30
SLC19A3	80721	54.151	1.86466	0.269189	6.92696	4.29971e-12	1.05908e-10
2610037D02Rik	70040	2.21132	1.85959	0.535509	3.47258	0.000515487	0.00282824
D130043K22Rik	210108	4.4441	1.85915	0.505495	3.67788	0.000235183	0.00142455
Gm11992	626870	4.57463	1.85426	0.509511	3.63929	0.00027339	0.00162816
PAPPA2	23850	37.0844	1.83163	0.417849	4.38347	1.16805e-05	0.000100773
THEM4	75778	188.954	1.82983	0.276845	6.60958	3.85417e-11	8.26922e-10
B230217O12Rik	320879	35.8344	1.82945	0.296645	6.16716	6.95284e-10	1.25552e-08
RARS	104458	5049.69	1.82018	0.143261	12.7053	5.52598e-37	7.90409e-35
LRP2	14725	81.1315	1.81605	0.206133	8.81008	1.25052e-18	6.08684e-17
HMX3	15373	3.45436	1.80858	0.536729	3.36962	0.000752711	0.00393388
RHBDD1	76867	1830.17	1.80634	0.0661977	27.287	6.04595e-164	1.97171e-160
EIF4EBP1	13685	1674.73	1.80252	0.133036	13.5491	8.02264e-42	1.43755e-39
GABRB1	14400	88.8187	1.79869	0.338238	5.31783	1.05013e-07	1.36009e-06
FAM83F	213956	37.5076	1.7921	0.263312	6.806	1.00349e-11	2.31768e-10
USP43	216835	3.44226	1.79011	0.536606	3.33599	0.000849956	0.00434327
2410006H16Rik	69221	923.009	1.78936	0.276005	6.48308	8.98681e-11	1.83863e-09
TRIM17	56631	5.20982	1.78852	0.506987	3.52774	0.000419129	0.00236155
GTPBP2	56055	1119.06	1.78806	0.16588	10.7792	4.31598e-27	3.31964e-25
4930431P03Rik	73895	3.7152	1.78708	0.536464	3.33122	0.000864661	0.00440049
5930403L14Rik	320939	5.80791	1.77705	0.519993	3.41746	0.000632083	0.00337262
arhgap33	233071	82.5147	1.77596	0.207333	8.56577	1.07354e-17	4.80912e-16
KIF6	319991	12.8716	1.77507	0.389918	4.5524	5.30363e-06	4.94249e-05
ARL14EP	212772	805.518	1.76601	0.0764389	23.1036	4.26457e-118	4.34613e-115
GNPNAT1	54342	539.46	1.76428	0.17946	9.83105	8.27541e-23	5.31255e-21
GPRC6A	210198	6.27261	1.76358	0.515238	3.42283	0.00061972	0.00332407
ADGRV1	110789	6.5391	1.76303	0.499718	3.52805	0.00041863	0.00236036
ADAMTS14	237360	346.379	1.75809	0.29742	5.91114	3.39747e-09	5.56212e-08
TECTA	21683	7.79552	1.75761	0.458778	3.83108	0.000127584	0.000837514
OTUD1	71198	283.273	1.75137	0.159209	11.0005	3.80137e-28	3.09925e-26
pcdh20	219257	7.84983	1.75094	0.512434	3.41691	0.000633352	0.00337829
SPIC	20728	15.7399	1.74151	0.522996	3.32988	0.000868838	0.00441623
4930556C24Rik	75310	3.70125	1.74058	0.528976	3.29047	0.00100019	0.00499821
Bcl2a1a	12044	36.421	1.73915	0.466242	3.73015	0.000191365	0.00119464
SNHG1	83673	898.135	1.73684	0.170398	10.1928	2.13439e-24	1.48733e-22
OTUB2	68149	163.119	1.73359	0.176152	9.84141	7.46563e-23	4.81164e-21
DDIT3	13198	1267.72	1.73032	0.131013	13.2072	7.96948e-40	1.2995e-37
DSC1	13505	2.34701	1.72641	0.536197	3.21973	0.0012831	0.00618635
SLC25A33	70556	210.852	1.72634	0.188378	9.16421	4.9909e-20	2.69475e-18
Cyp3a13	13113	11.6623	1.72632	0.484639	3.56208	0.000367926	0.0021135
4933408N05Rik	71122	8.15242	1.72629	0.482518	3.57767	0.000346673	0.00200812
A230056P14Rik	320845	19.5261	1.72514	0.391707	4.40415	1.06197e-05	9.27009e-05
HRK	12123	2.09611	1.72461	0.532627	3.23792	0.00120403	0.00585884
4930447C04Rik	75801	21.0356	1.72379	0.426458	4.04212	5.29712e-05	0.000387505
E330011O21Rik	100503619	12.7389	1.71948	0.411257	4.18103	2.90193e-05	0.000226901
Gm6981	629557	6.76739	1.71902	0.461972	3.72106	0.000198389	0.00123329
COL19A1	12823	10.8965	1.71394	0.419582	4.08487	4.41006e-05	0.000329562
SLC7A1	11987	3766.29	1.71332	0.214938	7.97121	1.57129e-15	5.80986e-14
OSBP2	74309	19.6732	1.70927	0.520055	3.28671	0.00101366	0.00505842
guca1b	107477	28.8588	1.70675	0.267143	6.38891	1.67075e-10	3.29423e-09
EPRS	107508	6293.37	1.70263	0.0633604	26.8722	4.64578e-159	1.26257e-155
Nxf7	170722	3.33253	1.69842	0.534969	3.1748	0.0014994	0.00706012
onecut2	225631	9.0549	1.69587	0.434091	3.9067	9.35642e-05	0.000636486
Gm17597	100504312	3.0666	1.69496	0.533847	3.17499	0.00149842	0.00705958
Gm7623	665402	109.338	1.68428	0.258911	6.50523	7.75767e-11	1.5992e-09
SHD	20420	3.34455	1.68292	0.521875	3.22475	0.00126082	0.00609694
TRIM46	360213	304.111	1.67461	0.222462	7.52763	5.16715e-14	1.59273e-12
SGTB	218544	90.0055	1.67434	0.203395	8.23195	1.84185e-16	7.43396e-15
MIXL1	27217	5.05798	1.67232	0.496419	3.36877	0.000755057	0.00394235
TAF15	70439	1545.55	1.67069	0.141346	11.8198	3.08265e-32	3.18137e-30
GRB10	14783	2917	1.65504	0.159856	10.3533	4.04389e-25	2.93065e-23
PAQR3	231474	39.0068	1.65456	0.231749	7.13942	9.37259e-13	2.5054e-11
MSLNL	328783	7.28961	1.64959	0.467146	3.5312	0.000413673	0.00233646
EGF	13645	23.2748	1.64325	0.300278	5.47241	4.43951e-08	6.12442e-07
Mfsd7c	217721	53.549	1.64102	0.420449	3.90302	9.50008e-05	0.000645451
gpr141	353346	46.1586	1.64024	0.48955	3.35051	0.000806631	0.00416164
Lce1h	67718	10.5078	1.63933	0.525959	3.11684	0.00182804	0.00835894
IGFBP3	16009	1790.84	1.63809	0.496528	3.29908	0.000970026	0.00486984
LOC100503793	100503793	27.5427	1.63789	0.285117	5.74461	9.21315e-09	1.42398e-07
PHF10	72057	782.871	1.63625	0.074462	21.9743	5.07026e-107	4.59309e-104
PHYHD1	227696	170.196	1.63582	0.330371	4.95146	7.36575e-07	8.19276e-06
Cyp4f40	631304	2.0854	1.62559	0.529008	3.0729	0.00211993	0.00950979
Gm17484	100503003	7.55035	1.62523	0.451645	3.59848	0.000320088	0.00187409
RPH3A	19894	38.2676	1.62418	0.468223	3.46882	0.000522749	0.00285791
CHD5	269610	40.7585	1.61677	0.27715	5.83356	5.42568e-09	8.70779e-08
ATP13A4	224079	11.3147	1.61554	0.508744	3.17554	0.00149558	0.00704824
PTPRZ1	19283	111.041	1.61483	0.476853	3.38644	0.000708065	0.00372202
ASTN2	56079	47.3715	1.61046	0.455039	3.53917	0.000401395	0.00227657
CD274	60533	562.992	1.6034	0.377538	4.24698	2.16671e-05	0.000174989
KLF5	12224	105.664	1.59934	0.261701	6.11133	9.88024e-10	1.74547e-08
GLCE	93683	1154.39	1.59906	0.0867521	18.4325	7.20423e-76	3.671e-73
BMPR1B	12167	112.962	1.59592	0.163794	9.74349	1.96681e-22	1.24305e-20
ICA1L	70375	427.718	1.59503	0.417988	3.81598	0.000135643	0.000884366
ZFAS1	68949	645.866	1.5887	0.230328	6.89758	5.28951e-12	1.27444e-10
MMP13	17386	1046.66	1.58746	0.222783	7.12561	1.03623e-12	2.76091e-11
ATP6V0E2	76252	213.315	1.58668	0.136972	11.584	4.96924e-31	4.85201e-29
PARD6A	56513	94.8859	1.58465	0.203121	7.80147	6.11889e-15	2.11387e-13
SFXN4	94281	29.0231	1.58097	0.282861	5.58922	2.28089e-08	3.29718e-07
CMSS1	66497	92.6334	1.5803	0.16307	9.69095	3.29452e-22	2.0504e-20
HSD17B1	15485	13.4179	1.57212	0.374326	4.19987	2.67064e-05	0.000210986
COCH	12810	10.3997	1.56844	0.491599	3.19049	0.00142032	0.00675212
TSPAN13	66109	22.5246	1.56399	0.324006	4.82704	1.38579e-06	1.45974e-05
COL11A2	12815	111.989	1.56208	0.183874	8.49542	1.97226e-17	8.69179e-16
ATP2A1	11937	3.33324	1.56177	0.531076	2.94076	0.00327405	0.0137743
E230015B07Rik	320001	3.59178	1.55963	0.516687	3.01852	0.00254016	0.0111553
slc1a5	20514	1923.67	1.55498	0.365451	4.25495	2.09099e-05	0.00016921
KCNQ5	226922	54.1282	1.55331	0.342314	4.53769	5.68725e-06	5.2751e-05
DOCK3	208869	43.655	1.55195	0.269702	5.75433	8.69839e-09	1.34953e-07
4930481A15Rik	74931	14.2175	1.5516	0.455566	3.40587	0.000659526	0.00350529
SESN2	230784	670.225	1.55094	0.125166	12.3911	2.92182e-35	3.75144e-33
Timm8a1	30058	48.8193	1.55086	0.207122	7.48764	7.01224e-14	2.12531e-12
GOT1	14718	1611.32	1.55024	0.0765029	20.2639	2.68018e-91	1.74812e-88
zbtb18	30928	619.971	1.54923	0.140402	11.0343	2.61177e-28	2.15597e-26
stra6l	74152	54.6908	1.54749	0.317927	4.86746	1.13043e-06	1.21829e-05
Gm10544	100038509	7.80959	1.54646	0.45283	3.41511	0.000637558	0.0033985
SLC27A6	225579	41.8738	1.54077	0.508215	3.03173	0.00243156	0.0107421
Tgfbr3l	100044509	20.8802	1.53456	0.317365	4.83533	1.32925e-06	1.40654e-05
CPNE4	74020	2.72979	1.53064	0.535677	2.8574	0.00427126	0.017146
IL1A	16175	21.9909	1.52693	0.449628	3.396	0.000683791	0.00361394
MTHFD1L	270685	806.151	1.52171	0.224447	6.7798	1.20341e-11	2.756e-10
NOX3	224480	4.30804	1.51935	0.517729	2.93463	0.00333942	0.0140161
Nat8f3	93674	4.79259	1.51747	0.513041	2.95779	0.00309849	0.013147
SEMA3C	20348	178.21	1.51423	0.200355	7.55772	4.10187e-14	1.27643e-12
GHITM	66092	6535.07	1.51228	0.085241	17.7412	2.01714e-70	9.1365e-68
Speer3	71026	47.753	1.50803	0.232418	6.48845	8.67228e-11	1.78323e-09
UNC5D	210801	6.66121	1.50699	0.503095	2.99543	0.00274055	0.011885
CARS	27267	2178.38	1.50394	0.139066	10.8146	2.93565e-27	2.27946e-25
9330102E08Rik	330427	90.903	1.4984	0.232584	6.44241	1.17594e-10	2.37313e-09
TNFSF18	240873	1676.01	1.49461	0.488779	3.05785	0.00222934	0.00994302
YARS	107271	1938.93	1.49377	0.0768158	19.4461	3.14198e-84	1.82976e-81
Gm16576	100504191	34.8119	1.49297	0.308751	4.8355	1.32808e-06	1.40622e-05
SEPT3	24050	84.1698	1.49293	0.270202	5.52525	3.29022e-08	4.62503e-07
HOXB9	15417	9.74192	1.49256	0.475352	3.1399	0.00169004	0.00782445
SLC26A7	208890	4.43606	1.49059	0.52569	2.8355	0.00457545	0.018188
Gm6650	626067	32.7257	1.48821	0.278155	5.35029	8.78153e-08	1.1557e-06
ESPNL	227357	4.33467	1.48554	0.498271	2.98138	0.00286953	0.0123362
ARHGAP20	244867	104.126	1.48508	0.422497	3.515	0.000439755	0.0024557
CHRNB2	11444	25.6663	1.48456	0.284883	5.21114	1.87687e-07	2.32203e-06
TARS	110960	2823.33	1.47843	0.072562	20.3748	2.80055e-92	1.98547e-89
GPR174	213439	3.59256	1.47725	0.535641	2.75791	0.00581716	0.0222246
Gm20071	100504116	32.7733	1.47649	0.271908	5.4301	5.6324e-08	7.63441e-07
RAD9B	231724	15.8051	1.47291	0.382618	3.84956	0.000118331	0.000783711
VWF	22371	691.484	1.47071	0.482395	3.04876	0.00229785	0.0102039
TRANK1	320429	11.8835	1.47043	0.410841	3.57909	0.000344797	0.00199938
RELN	19699	13.0802	1.46682	0.387535	3.78501	0.000153704	0.000986733
D330041H03Rik	654822	24.4793	1.46025	0.306341	4.76675	1.87217e-06	1.91998e-05
ATF5	107503	2454.19	1.45769	0.0618326	23.5749	6.98154e-123	8.757e-120
NARS	70223	9436.26	1.45742	0.138936	10.4898	9.61838e-26	7.12897e-24
slc5a5	114479	5.45927	1.45611	0.490744	2.96716	0.00300566	0.0128026
MYH1	17879	10.721	1.45378	0.525422	2.76688	0.00565958	0.0217448
MYOM2	17930	49.4469	1.45191	0.398574	3.64278	0.000269712	0.00160867
letm2	270035	38.8858	1.44932	0.298132	4.86133	1.16599e-06	1.25248e-05
SLC26A8	224661	14.102	1.44572	0.389846	3.70845	0.000208529	0.0012875
MAP6D1	208158	5.17141	1.44458	0.483738	2.9863	0.0028238	0.0121683
MAT1A	11720	4.09467	1.44051	0.521394	2.76281	0.00573054	0.0219763
XPOT	73192	2163.93	1.43957	0.124919	11.524	9.99154e-31	9.41746e-29
ASCC2	75452	1412.83	1.43523	0.0910654	15.7604	5.82558e-56	1.69628e-53
BVES	23828	2.60682	1.4341	0.536662	2.67226	0.00753422	0.0276198
ERO1L	50527	2792.23	1.43399	0.103064	13.9135	5.24255e-44	1.0425e-41
KCNN3	140493	13.9688	1.43367	0.350961	4.08498	4.40808e-05	0.000329562
RYR2	20191	8.02991	1.43323	0.495526	2.89235	0.00382374	0.0156109
CXADR	13052	295.345	1.42499	0.164571	8.65881	4.76719e-18	2.21464e-16
RERG	232441	381.082	1.42382	0.147951	9.62357	6.35866e-22	3.89791e-20
FEZ1	235180	331.417	1.42317	0.254945	5.58226	2.37412e-08	3.41982e-07
EFCAB5	319634	32.8918	1.4218	0.280182	5.07457	3.88363e-07	4.52656e-06
Zfp945	240041	231.193	1.42132	0.143136	9.92987	3.08658e-23	2.01319e-21
SYT4	20983	21.8072	1.41958	0.432016	3.28594	0.00101642	0.00506841
Gm6729	627035	1.60121	1.41849	0.520682	2.72429	0.00644397	0.02425
4833412C05Rik	73904	63.2847	1.41237	0.362257	3.8988	9.66718e-05	0.000654079
KCTD16	383348	4.0883	1.41149	0.499789	2.82417	0.00474027	0.0187421
ABCA4	11304	18.428	1.41058	0.357437	3.94637	7.9346e-05	0.000550091
ELAVL4	15572	1.723	1.40734	0.519048	2.71139	0.00670017	0.0250236
Abcb1a	18671	115.49	1.4059	0.209172	6.72129	1.8012e-11	4.05109e-10
TMEM47	192216	278.015	1.4049	0.337906	4.15766	3.21519e-05	0.000248469
Cd200r4	239849	446.446	1.40444	0.502994	2.79215	0.00523593	0.0203813
ATF4	11911	4323.05	1.40437	0.161552	8.69295	3.53158e-18	1.65477e-16
ENAH	13800	418.767	1.40065	0.214742	6.52248	6.91557e-11	1.4365e-09
LURAP1L	52829	1689.57	1.39809	0.370557	3.77293	0.000161339	0.00102765
Mfsd7a	243197	71.5759	1.39751	0.326577	4.27926	1.87517e-05	0.000153497
CEBPG	12611	725.595	1.39538	0.0959035	14.5499	5.85226e-48	1.34404e-45
Pvt1	19296	360.433	1.3915	0.121569	11.4462	2.45713e-30	2.25089e-28
Gm2885	100040654	15.4549	1.38412	0.340286	4.06753	4.75144e-05	0.000351848
METTL22	239706	96.4056	1.38322	0.209145	6.61367	3.74911e-11	8.07569e-10
Lce1l	73730	11.1908	1.38173	0.534008	2.58746	0.00966859	0.0338608
NOP56	67134	1961.08	1.38094	0.141966	9.72725	2.30738e-22	1.45267e-20
1700024P16Rik	242594	52.738	1.37821	0.217442	6.33828	2.32338e-10	4.4623e-09
ROBO2	268902	85.0727	1.37601	0.229593	5.99325	2.05684e-09	3.45405e-08
Lce1g	66195	272.486	1.37579	0.500954	2.74635	0.00602627	0.0228948
C730036E19Rik	402734	5.06813	1.37419	0.49279	2.78859	0.00529377	0.0205622
1700034H15Rik	98736	3.57365	1.36921	0.515628	2.65542	0.00792101	0.0287934
SARS	20226	4821.08	1.36549	0.1065	12.8214	1.24375e-37	1.87783e-35
REEP6	70335	23.7346	1.36525	0.315425	4.3283	1.50264e-05	0.000126495
ELFN2	207393	1.73147	1.36435	0.534995	2.55021	0.0107657	0.0369492
OTOGL	628870	1.73409	1.36378	0.534968	2.54926	0.010795	0.0370187
SGCD	24052	145.263	1.36326	0.198283	6.8753	6.18592e-12	1.46822e-10
1810008I18Rik	100503969	2.84778	1.36243	0.534302	2.54993	0.0107744	0.0369713
AMH	11705	5.80811	1.36105	0.467579	2.91085	0.00360442	0.0148681
fjx1	14221	99.6401	1.35846	0.339658	3.99951	6.3475e-05	0.000452371
PRLR	19116	3.95702	1.35838	0.527324	2.57599	0.00999536	0.0348406
NOP14	75416	1474.98	1.35418	0.0930139	14.5588	5.13187e-48	1.19543e-45
GLRB	14658	8.50371	1.35132	0.429087	3.1493	0.00163665	0.00762055
RASSF6	73246	300.967	1.35014	0.205479	6.57069	5.00843e-11	1.05924e-09
TMEM202	73893	79.3541	1.3494	0.33061	4.08153	4.47405e-05	0.000334038
FFAR2	233079	3.94584	1.34909	0.507313	2.65928	0.0078307	0.0285208
KCNJ14	211480	5.42423	1.34526	0.487203	2.76119	0.00575918	0.0220651
ME3	109264	48.7712	1.34472	0.302095	4.45132	8.53456e-06	7.68402e-05
SRRM4	68955	50.8489	1.34424	0.268714	5.00251	5.65891e-07	6.41195e-06
PLA2G5	18784	7.65852	1.34248	0.482094	2.78469	0.00535797	0.0207523
CASKIN1	268932	2.96081	1.34049	0.536097	2.50046	0.012403	0.0415456
TFEC	21426	252.399	1.33884	0.182203	7.34806	2.01098e-13	5.78324e-12
FAM175A	70681	146.966	1.33868	0.143316	9.34073	9.56735e-21	5.37949e-19
GYS1	14936	1212.88	1.33855	0.220615	6.06733	1.30056e-09	2.24888e-08
DHRS7	66375	424.52	1.33193	0.113387	11.7467	7.34103e-32	7.34373e-30
FOXD1	15229	5.89947	1.32987	0.512934	2.59268	0.00952314	0.0335308
Hist1h2bj	319183	10.7628	1.32935	0.443079	3.00026	0.00269753	0.0117339
TRPC1	22063	147.785	1.32808	0.203226	6.53498	6.36164e-11	1.32651e-09
Fam129c	100037278	55.3093	1.32611	0.318813	4.15953	3.18904e-05	0.000246916
MIB2	76580	552.678	1.32404	0.184121	7.19116	6.4242e-13	1.75466e-11
GZMM	16904	10.9448	1.32158	0.414638	3.18731	0.00143602	0.00681879
Snord45b	100217468	6.07547	1.31928	0.455571	2.89588	0.00378098	0.0154698
RPP40	208366	124.044	1.31845	0.167152	7.88774	3.07718e-15	1.10521e-13
HAX1	23897	382.515	1.31825	0.120635	10.9276	8.50478e-28	6.76482e-26
Mir5133	100628602	10.0547	1.31789	0.388992	3.38797	0.000704127	0.0037061
Cyp4f41-ps	77875	4.3464	1.31717	0.496855	2.65102	0.00802486	0.0290527
Bach2os	414068	6.80836	1.31167	0.473193	2.77196	0.00557199	0.0214792
DNMT3L	54427	78.6192	1.31097	0.239162	5.4815	4.21728e-08	5.83761e-07
Gm20367	100504712	4.72085	1.30704	0.484556	2.6974	0.00698841	0.0259515
GSTA3	14859	187.593	1.30558	0.157177	8.3064	9.86483e-17	4.16725e-15
MGME1	74528	174.845	1.30484	0.161262	8.0914	5.89851e-16	2.27917e-14
HSPA9	15526	10648.6	1.30164	0.0524254	24.8285	4.41531e-136	6.54509e-133
HHIPL2	78772	6.27393	1.29965	0.483021	2.69068	0.0071307	0.0264257
ANK2	109676	681.048	1.29769	0.274367	4.72975	2.24792e-06	2.25428e-05
PRSS36	77613	83.3971	1.29617	0.16453	7.87803	3.32587e-15	1.18285e-13
Col6a4	68553	7.33163	1.29411	0.515753	2.50916	0.0121018	0.0406704
Ugt1a6a	94284	87.009	1.29337	0.318226	4.06432	4.81731e-05	0.000355918
GRIN3B	170483	3.82487	1.29235	0.510089	2.53357	0.0112907	0.0383475
TBX6	21389	9.90352	1.28833	0.396845	3.24643	0.00116862	0.00571963
HERPUD1	64209	1024.67	1.28797	0.100972	12.7557	2.89705e-37	4.2558e-35
SERPINB2	18788	1646.54	1.28775	0.406975	3.16421	0.00155505	0.00729059
4921536K21Rik	67430	33.8237	1.28668	0.280978	4.57929	4.66549e-06	4.40762e-05
PPM1L	242083	28.1372	1.28633	0.29677	4.33444	1.46129e-05	0.000123205
5430401H09Rik	100504461	4.1934	1.2863	0.49804	2.58274	0.00980204	0.0342473
FAM26F	215900	12.8449	1.28485	0.36007	3.56834	0.000359255	0.0020707
GARS	353172	4656.84	1.28198	0.0808379	15.8587	1.22478e-56	3.63113e-54
IARS	105148	3310.09	1.27857	0.110845	11.5347	8.81443e-31	8.35629e-29
RNF32	56874	4.57208	1.2762	0.516452	2.47109	0.0134702	0.0445618
9930014A18Rik	320469	152.273	1.27409	0.14102	9.03483	1.64256e-19	8.58448e-18
GDNF	14573	166.23	1.27405	0.233459	5.45728	4.83493e-08	6.63065e-07
RPP38	227522	131.283	1.27278	0.16066	7.9222	2.33338e-15	8.47397e-14
SNHG8	69895	364.694	1.27136	0.204988	6.20208	5.57205e-10	1.01859e-08
BC037032	414066	7.69283	1.26648	0.435232	2.9099	0.00361544	0.0149023
PRMT3	71974	703.36	1.26341	0.0966082	13.0776	4.41913e-39	6.99596e-37
RSPH10B	75136	18.0952	1.26069	0.36848	3.42131	0.000623192	0.0033361
IMMP2L	93757	26.3191	1.2595	0.288258	4.36936	1.24612e-05	0.000106755
PTGIR	19222	228.561	1.25772	0.335287	3.75116	0.000176016	0.0011103
SNHG5	72655	395.124	1.25579	0.169822	7.39472	1.4171e-13	4.14108e-12
Gm13147	100503403	1.47363	1.25482	0.50897	2.46542	0.0136854	0.045182
LRRC48	74665	9.27824	1.25327	0.406635	3.08204	0.00205585	0.00925529
Zfp712	78251	29.432	1.25227	0.253676	4.93649	7.954e-07	8.80502e-06
ARHGEF2	16800	3104.86	1.25195	0.171773	7.28841	3.13623e-13	8.81713e-12
BBOF1	72873	7.03723	1.25189	0.432684	2.89331	0.00381204	0.015567
Gm10419	100503802	8.69974	1.25006	0.470612	2.65625	0.00790158	0.028734
RFESD	218341	128.572	1.24964	0.286683	4.35896	1.30684e-05	0.00011116
INTS12	71793	488.273	1.2485	0.285752	4.36916	1.24723e-05	0.000106758
1110002L01Rik	100043040	562.921	1.2472	0.0816252	15.2796	1.04613e-52	2.66534e-50
MIPOL1	73490	55.4922	1.2462	0.256701	4.85468	1.20583e-06	1.28932e-05
TMEM154	320782	327.83	1.24585	0.113217	11.0041	3.6511e-28	2.9917e-26
METTL4	76781	153.638	1.2448	0.189541	6.56745	5.11834e-11	1.0799e-09
RUNDC3B	242819	4.97348	1.24392	0.510104	2.43856	0.0147459	0.0480413
FAM129A	63913	1973.74	1.24389	0.164012	7.58417	3.34621e-14	1.05132e-12
kctd13	233877	154.02	1.24299	0.153602	8.09224	5.85757e-16	2.26873e-14
RPS6KA2	20112	447.893	1.24255	0.143808	8.64035	5.60399e-18	2.58863e-16
dus2	66369	229.805	1.24153	0.115216	10.7757	4.48506e-27	3.43349e-25
PTCHD4	627626	175.585	1.24111	0.237881	5.21734	1.81507e-07	2.25928e-06
PSD2	74002	65.266	1.24007	0.228604	5.42454	5.81024e-08	7.85587e-07
EML5	319670	36.9858	1.23913	0.420273	2.9484	0.00319425	0.0135006
GNAT2	14686	16.2658	1.23759	0.353208	3.50386	0.000458567	0.00254766
FRMD3	242506	43.0752	1.23686	0.340348	3.63412	0.000278936	0.00165755
DLG2	23859	110.617	1.23671	0.498906	2.47884	0.013181	0.0437383
dydc2	71200	6.32408	1.23577	0.462062	2.67446	0.00748506	0.0274994
Gm8210	666642	4.94297	1.23547	0.48286	2.55865	0.0105079	0.0362243
ZC3H6	78751	66.4448	1.23495	0.261751	4.71803	2.38138e-06	2.37062e-05
FOXG1	15228	39.4238	1.22881	0.25037	4.90798	9.20199e-07	1.00838e-05
Slc22a13b-ps	109280	5.4345	1.22585	0.484078	2.53233	0.0113307	0.0384528
DDR2	18214	5812.85	1.22293	0.292188	4.18543	2.84626e-05	0.000223131
Olfr1372-ps1	257871	14.1623	1.22193	0.382349	3.19584	0.00139424	0.00664753
NAPB	17957	92.1179	1.22022	0.267205	4.5666	4.9569e-06	4.65863e-05
FYN	14360	1495.72	1.21955	0.267299	4.56249	5.05512e-06	4.74274e-05
6030443J06Rik	320719	26.5913	1.2175	0.301301	4.0408	5.32691e-05	0.000389509
Gm14461	329436	15.4468	1.21742	0.351176	3.4667	0.000526886	0.00287819
1810062O18Rik	75602	7.06557	1.21599	0.447939	2.71463	0.00663492	0.0248425
osbpl6	99031	41.1307	1.20947	0.351583	3.44008	0.000581552	0.00314208
GDAP1L1	228858	13.1862	1.20393	0.390954	3.07946	0.00207378	0.00932317
OSBPL2	228983	874.626	1.20125	0.140165	8.57026	1.03248e-17	4.65072e-16
KDM4A	230674	1691.39	1.19887	0.0612148	19.5847	2.08892e-85	1.26155e-82
DRD1	13488	12.8358	1.19736	0.381456	3.13892	0.00169573	0.00784859
GRHL1	195733	9.97636	1.19534	0.469963	2.54348	0.0109755	0.0375035
FBXO47	72973	13.6189	1.19146	0.407699	2.92241	0.00347337	0.0144371
A330035P11Rik	319727	20.9997	1.18826	0.355025	3.34696	0.000817031	0.00420534
RWDD2A	69519	25.4774	1.18818	0.387239	3.06835	0.00215246	0.009637
CTNND2	18163	164.268	1.18691	0.279696	4.24357	2.19993e-05	0.000176971
PTX3	19288	15727.8	1.18547	0.353897	3.34975	0.000808849	0.0041698
TBPL1	237336	518.975	1.18462	0.099324	11.9268	8.58115e-33	9.20554e-31
CACNB4	12298	14.5048	1.18197	0.405542	2.91455	0.00356199	0.0147192
TCEA1	21399	507.47	1.18099	0.108862	10.8485	2.02683e-27	1.58891e-25
JDP2	81703	630.495	1.17736	0.136938	8.5978	8.12615e-18	3.6807e-16
NPAS1	18142	5.86135	1.17246	0.483807	2.42341	0.0153754	0.0498787
PLCH1	269437	9.05385	1.16975	0.463257	2.52505	0.0115681	0.0391103
OXNAD1	218885	251.627	1.16968	0.156164	7.49008	6.88318e-14	2.09008e-12
DNAJA3	83945	884.781	1.16855	0.0882821	13.2366	5.39481e-40	8.88564e-38
TIMM10	30059	260.391	1.16853	0.106731	10.9484	6.76233e-28	5.45874e-26
TSLP	53603	58.3595	1.16796	0.405014	2.88375	0.00392969	0.0159715
Bc1	100568459	843.52	1.16361	0.413534	2.81383	0.00489558	0.0192587
STK32C	57740	22.272	1.15808	0.312717	3.70327	0.000212839	0.00131112
TDRD1	83561	8.79045	1.15238	0.414589	2.77957	0.00544313	0.0210322
A3GALT2	215493	12.5384	1.15027	0.371815	3.09367	0.00197698	0.00894717
1700088E04Rik	27660	18.0143	1.14969	0.380324	3.02293	0.00250337	0.0110175
MAMDC4	381352	11.8456	1.14653	0.410526	2.79282	0.00522501	0.0203485
ERN1	78943	891.476	1.14629	0.10584	10.8305	2.46927e-27	1.92651e-25
FAM228B	207921	7.89464	1.14598	0.427414	2.68119	0.0073361	0.0270578
Pot1a	101185	237.89	1.14548	0.119144	9.61423	6.96311e-22	4.23659e-20
TXNRD3	232223	164.034	1.14429	0.177379	6.45107	1.11064e-10	2.24969e-09
1700086P04Rik	67349	7.41976	1.14036	0.424849	2.68414	0.00727158	0.0268745
GEMIN2	66603	112.641	1.1392	0.1657	6.8751	6.19485e-12	1.46822e-10
SLC1A2	20511	28.9584	1.13886	0.283148	4.02213	5.76731e-05	0.000416366
9330179D12Rik	77558	13.378	1.13875	0.418121	2.72349	0.00645959	0.0243032
ELOVL4	83603	99.1751	1.13745	0.276	4.12121	3.7688e-05	0.0002857
SENP8	71599	123.203	1.13668	0.154083	7.37701	1.61879e-13	4.71358e-12
Znf41-ps	70005	128.93	1.13644	0.166695	6.81746	9.26671e-12	2.15246e-10
SP4	20688	96.0564	1.13582	0.180271	6.30059	2.96509e-10	5.62195e-09
AARS	234734	5010.95	1.13446	0.101591	11.1669	5.92181e-29	5.02922e-27
PRUNE2	353211	304.454	1.13257	0.381695	2.96722	0.00300509	0.0128026
PRODH	19125	59.4717	1.12997	0.279929	4.03665	5.42195e-05	0.000395572
PRSS27	213171	8.68355	1.12745	0.412667	2.73212	0.0062929	0.0237473
GGNBP1	70772	34.6327	1.12672	0.255125	4.41635	1.0038e-05	8.84274e-05
4930563E22Rik	75304	12.9998	1.12465	0.351703	3.19772	0.00138521	0.00662188
Gm10020	100039748	23.152	1.12396	0.351554	3.19713	0.00138804	0.00663137
CTSK	13038	2089.44	1.12381	0.124123	9.05399	1.37832e-19	7.24994e-18
Zfp992	433791	107.309	1.12247	0.209499	5.35788	8.42036e-08	1.11266e-06
METTL16	67493	652.748	1.12114	0.0934495	11.9972	3.67357e-33	4.15981e-31
UPRT	331487	188.983	1.12063	0.279088	4.01533	5.93634e-05	0.000426235
GTPBP4	69237	1567.24	1.11475	0.115123	9.68308	3.55831e-22	2.1895e-20
LRRC27	76612	727.908	1.11452	0.184508	6.0405	1.53634e-09	2.63701e-08
NGRN	83485	170.208	1.11242	0.199417	5.57836	2.42798e-08	3.49431e-07
PLA2G12A	66350	309.333	1.1118	0.134532	8.26422	1.40616e-16	5.83433e-15
gas5	14455	2199.91	1.11107	0.103978	10.6855	1.18951e-26	8.93835e-25
AOC2	237940	104.539	1.11101	0.216508	5.1315	2.8744e-07	3.44474e-06
9330188P03Rik	380930	19.0893	1.10943	0.438109	2.53232	0.0113312	0.0384528
RDH5	19682	30.0949	1.10845	0.301542	3.67593	0.000236981	0.00143374
1700055D18Rik	73405	10.0241	1.10754	0.42801	2.58766	0.00966315	0.0338491
MANEA	242362	927.958	1.10702	0.0797327	13.8842	7.89977e-44	1.5335e-41
LDLRAD3	241576	216.867	1.10675	0.202821	5.45677	4.84871e-08	6.64105e-07
CYP27B1	13115	9.09496	1.10627	0.414151	2.67118	0.00755854	0.0276841
PLA2G2E	26970	144.81	1.10573	0.437234	2.52891	0.0114417	0.0387795
TSC22D3	14605	306.442	1.103	0.158805	6.9456	3.76845e-12	9.33866e-11
THAP6	381650	152.542	1.10159	0.220109	5.00473	5.594e-07	6.35207e-06
MMP9	17395	16.1204	1.1015	0.411812	2.67476	0.00747831	0.027489
Gm16287	100038595	9.09777	1.1014	0.418144	2.63402	0.00843814	0.03028
TFCP2L1	81879	57.1361	1.10128	0.367445	2.99714	0.00272529	0.0118345
TMEM209	72649	928.239	1.09886	0.165919	6.62285	3.52347e-11	7.62997e-10
Trp53cor1	100504267	31.1685	1.09288	0.288859	3.78342	0.000154685	0.000992249
D130017N08Rik	320064	40.8591	1.09063	0.286782	3.80297	0.000142972	0.000927696
TMEM126A	66271	958.183	1.0867	0.120501	9.0182	1.91207e-19	9.89786e-18
COL20A1	73368	80.3224	1.08558	0.287142	3.78063	0.000156433	0.00100149
ENPP2	18606	32.4542	1.08385	0.245838	4.40879	1.03952e-05	9.10335e-05
Zfp607b	112415	25.1875	1.08271	0.293866	3.68438	0.000229261	0.00139542
FBXL12	30843	187.963	1.08269	0.12887	8.40139	4.41213e-17	1.89327e-15
MOSPD1	70380	335.992	1.08217	0.258218	4.19092	2.77823e-05	0.000218322
TFB1M	224481	70.125	1.08213	0.22289	4.85498	1.20397e-06	1.28819e-05
1700123M08Rik	100503636	11.5672	1.08087	0.443764	2.4357	0.0148631	0.0483553
PIGW	70325	153.833	1.08025	0.158024	6.83602	8.14216e-12	1.90209e-10
ATF6	226641	2206.76	1.07966	0.0880682	12.2594	1.49661e-34	1.82117e-32
CDH10	320873	14.5751	1.07951	0.421574	2.56065	0.0104475	0.0360698
8030462N17Rik	212163	283.216	1.07943	0.115482	9.34717	9.0026e-21	5.0971e-19
OSGIN2	209212	284.854	1.07893	0.313068	3.44631	0.000568306	0.00307459
REEP2	225362	21.4489	1.07837	0.301619	3.57527	0.000349867	0.00202374
DND1	213236	13.7824	1.07836	0.415022	2.59831	0.00936828	0.0330862
POPDC2	64082	194.717	1.07432	0.266212	4.03557	5.44693e-05	0.000397039
grpel2	17714	444.148	1.07179	0.0960641	11.157	6.61998e-29	5.59303e-27
MDFIC	16543	1852.29	1.07118	0.0528233	20.2785	1.98922e-91	1.35151e-88
STARD6	170461	14.0591	1.07103	0.359206	2.98165	0.00286703	0.0123318
DMD	13405	390.836	1.06951	0.132706	8.05922	7.67807e-16	2.91838e-14
RECQL4	79456	137.261	1.06926	0.233164	4.58587	4.52096e-06	4.28348e-05
NKAIN2	432450	22.6474	1.06563	0.336384	3.16791	0.00153538	0.00720873
mmp28	118453	34.9496	1.06553	0.242323	4.39715	1.09683e-05	9.53372e-05
METTL1	17299	207.386	1.06477	0.123497	8.62182	6.58982e-18	3.00991e-16
TCOF1	21453	1108.01	1.06258	0.271616	3.91205	9.15149e-05	0.00062485
UBA6	231380	826.689	1.06244	0.269021	3.94926	7.83927e-05	0.000544409
CCNO	218630	8.46911	1.06198	0.422689	2.51244	0.01199	0.0403612
ZCWPW1	381678	33.5529	1.06191	0.402527	2.63811	0.00833699	0.0299896
SEMA3E	20349	697.942	1.06058	0.29377	3.61026	0.000305893	0.00180068
IQCC	230767	163.982	1.05901	0.123978	8.54191	1.32024e-17	5.88194e-16
trmt61b	68789	103.248	1.0585	0.211599	5.00239	5.66246e-07	6.41195e-06
CNBD2	70873	49.6102	1.05744	0.219292	4.82205	1.42087e-06	1.49476e-05
STARD5	170460	529.207	1.0561	0.19345	5.45932	4.77964e-08	6.56034e-07
CITED2	17684	2026.78	1.05587	0.14316	7.37548	1.63758e-13	4.75977e-12
RHEB	19744	1796.95	1.0544	0.0826606	12.7557	2.89596e-37	4.2558e-35
NEIL2	382913	43.6433	1.05413	0.254038	4.1495	3.33207e-05	0.000256407
PHLDA1	21664	943.464	1.05378	0.170579	6.17768	6.50489e-10	1.17854e-08
LRRC61	243371	148.062	1.05204	0.218608	4.81246	1.49086e-06	1.5605e-05
C530008M17Rik	320827	109.963	1.05041	0.306045	3.43222	0.000598668	0.003226
HSPD1	15510	4553.53	1.0496	0.0864903	12.1354	6.8533e-34	8.2169e-32
SCNN1A	20276	42.4383	1.04891	0.215835	4.8598	1.17505e-06	1.26055e-05
Rsl1	380855	112.207	1.04827	0.155598	6.73705	1.61633e-11	3.66054e-10
SIAH2	20439	173.126	1.04654	0.137864	7.59114	3.171e-14	1.00012e-12
LEPROTL1	68192	1372.16	1.04134	0.148504	7.01218	2.34627e-12	6.03442e-11
E230016M11Rik	320172	16.4164	1.04109	0.32069	3.2464	0.00116876	0.00571963
TTLL11	74410	46.9504	1.04076	0.221583	4.69692	2.64114e-06	2.60535e-05
TFAM	21780	544.856	1.04075	0.0935318	11.1273	9.24236e-29	7.72851e-27
IFT172	67661	546.834	1.04029	0.102812	10.1184	4.57844e-24	3.15004e-22
MAP1B	17755	1482.83	1.03735	0.0940131	11.0341	2.61794e-28	2.15597e-26
PLCXD2	433022	610.019	1.03688	0.13035	7.95459	1.79722e-15	6.60032e-14
TRMT10C	52575	417.251	1.03651	0.135034	7.67591	1.64251e-14	5.34587e-13
OPTC	269120	13.4735	1.03227	0.36694	2.81318	0.00490539	0.019285
ARL15	218639	294.45	1.032	0.155432	6.63952	3.14699e-11	6.83286e-10
SHANK1	243961	13.979	1.03056	0.357246	2.88473	0.00391748	0.0159337
PLCB1	18795	86.3314	1.03034	0.264508	3.89532	9.80695e-05	0.000662711
HAS3	15118	10.8978	1.02962	0.3853	2.67227	0.00753409	0.0276198
PPME1	72590	1788.86	1.02924	0.0665588	15.4637	6.10253e-54	1.60496e-51
TFB2M	15278	122.07	1.02914	0.183081	5.62121	1.89623e-08	2.78558e-07
1700094D03Rik	73545	69.7594	1.02888	0.187145	5.49777	3.84622e-08	5.34667e-07
ENDOV	338371	268.922	1.02877	0.130569	7.87911	3.2971e-15	1.179e-13
SLC35G1	240660	145.8	1.02511	0.180128	5.69099	1.26305e-08	1.91051e-07
9530052C20Rik	320229	15.8074	1.025	0.341031	3.00559	0.00265068	0.0115691
PSMG2	107047	301.157	1.02463	0.158154	6.47866	9.25382e-11	1.89089e-09
EIF2B3	108067	604.839	1.02397	0.157355	6.50738	7.64752e-11	1.58049e-09
CREB3L4	78284	27.0604	1.0234	0.350938	2.91619	0.00354335	0.0146661
OGT	108155	2866.49	1.0229	0.0615312	16.624	4.67031e-62	1.69231e-59
TBC1D31	210544	337.076	1.0224	0.134434	7.60527	2.84309e-14	9.01935e-13
MTM1	17772	294.56	1.02127	0.236368	4.32066	1.55563e-05	0.000130083
SLC38A7	234595	1090.52	1.02027	0.0750349	13.5973	4.15583e-42	7.61405e-40
DNAJB4	67035	1865.35	1.0187	0.144226	7.06326	1.62637e-12	4.25676e-11
CRY2	12953	451.652	1.01671	0.135999	7.47588	7.6687e-14	2.31138e-12
GTPBP10	207704	197.016	1.01669	0.152652	6.66018	2.73484e-11	5.99386e-10
Car7	12354	19.3285	1.0155	0.342247	2.96716	0.00300568	0.0128026
8430429K09Rik	71523	53.9051	1.01378	0.208293	4.86708	1.13258e-06	1.21966e-05
Gm4924	237412	59.2243	1.0098	0.187552	5.3841	7.28085e-08	9.7233e-07
GPR19	14760	81.5429	1.00704	0.179674	5.60482	2.08468e-08	3.02697e-07
Epb41l4aos	69749	109.825	1.00674	0.252711	3.98375	6.78361e-05	0.00048009
SH2D4A	72281	42.9843	1.00642	0.40199	2.50359	0.012294	0.0412312
GATA3	14462	53.6588	1.00634	0.30658	3.28246	0.00102906	0.00512208
Gm17690	100504127	28.4393	1.00601	0.276393	3.6398	0.000272849	0.00162612
ADGRL2	99633	794.663	1.00511	0.147533	6.81278	9.57293e-12	2.21728e-10
prdm9	213389	57.2419	1.00384	0.246963	4.06473	4.80888e-05	0.000355456
List of down-regulated genes in CFs upon 1uM PTC-209 pre-treatment for 24h
GeneSymbol	GeneID	Base mean	log2	StdErr	Wald-Stats	P-value	P-adj
Zfp651	270210	223.149	-1.00042	0.115913	-8.6308	6.09246e-18	2.80632e-16
Zfp362	230761	128.632	-1.00064	0.184189	-5.43267	5.55185e-08	7.53549e-07
JAM2	67374	2433.77	-1.00076	0.324615	-3.0829	0.00204997	0.00923483
POMGNT2	215494	124.518	-1.00144	0.153878	-6.50801	7.61528e-11	1.57582e-09
RAPGEFL1	268480	11.9845	-1.00262	0.376912	-2.6601	0.0078117	0.0284643
MYO1E	71602	541.046	-1.00368	0.286899	-3.49839	0.00046807	0.00258987
MYO18A	360013	560.579	-1.006	0.194669	-5.16776	2.36921e-07	2.87443e-06
D030029J20Rik	100502854	100.601	-1.00663	0.258565	-3.89313	9.89575e-05	0.000667605
NFIA	18027	390.85	-1.0083	0.377385	-2.67181	0.00754433	0.0276383
CASP6	12368	149.429	-1.00839	0.152394	-6.61699	3.66577e-11	7.9171e-10
2900026A02Rik	243219	967.852	-1.00849	0.171385	-5.88435	3.99626e-09	6.48388e-08
PIK3IP1	216505	43.4801	-1.00991	0.330551	-3.05522	0.00224893	0.010014
MXRA8	74761	2239.08	-1.00995	0.299093	-3.3767	0.000733605	0.00383771
ARHGAP19	71085	307.22	-1.01045	0.353284	-2.86016	0.00423432	0.0170145
FAM102A	98952	69.3407	-1.01045	0.29766	-3.39465	0.000687164	0.00362845
pmvk	68603	120.04	-1.01061	0.156882	-6.44183	1.18045e-10	2.37929e-09
DNPEP	13437	778.727	-1.01123	0.107705	-9.38889	6.06352e-21	3.46919e-19
ITPRIPL1	73338	184.227	-1.0127	0.248438	-4.07626	4.5765e-05	0.000340129
KIF14	381293	107.124	-1.01369	0.209903	-4.82934	1.36988e-06	1.44484e-05
RAPGEF4	56508	22.5639	-1.0137	0.351947	-2.88027	0.00397339	0.0161249
SMARCD3	66993	158.828	-1.01535	0.284961	-3.56312	0.000366474	0.00210635
RNF207	433809	15.5667	-1.01544	0.353817	-2.86996	0.00410526	0.0165817
Gm20056	100504089	80.9656	-1.01561	0.194676	-5.21693	1.81916e-07	2.26264e-06
PXMP4	59038	75.8782	-1.01573	0.24977	-4.06667	4.76905e-05	0.000352992
RFTN1	76438	882.233	-1.01575	0.0859535	-11.8175	3.17044e-32	3.25139e-30
NIPSNAP1	18082	61.7015	-1.01614	0.307331	-3.30633	0.000945266	0.00476608
SCRN1	69938	654.177	-1.01756	0.117938	-8.6279	6.24898e-18	2.87031e-16
TNFSF9	21950	124.659	-1.01834	0.28909	-3.52258	0.000427369	0.00239856
SAPCD2	72080	17.4419	-1.02029	0.341064	-2.99149	0.00277618	0.0120107
FDFT1	14137	319.462	-1.0203	0.183669	-5.55511	2.77431e-08	3.9509e-07
PHKA2	110094	363.45	-1.02171	0.237696	-4.29841	1.72026e-05	0.000142316
SSBP2	66970	163.895	-1.02366	0.264357	-3.87225	0.000107833	0.000720331
SEPT9	53860	1234.25	-1.02389	0.0783015	-13.0762	4.50277e-39	7.05983e-37
ERP29	67397	1684.09	-1.02501	0.204173	-5.02027	5.15976e-07	5.89945e-06
STARD4	170459	244.687	-1.02541	0.225567	-4.54592	5.46969e-06	5.07909e-05
LPL	16956	3206.79	-1.02641	0.251596	-4.0796	4.5113e-05	0.000336165
ATP8B2	54667	1564.91	-1.02742	0.234076	-4.38926	1.13738e-05	9.83875e-05
RFLNB	76566	172.94	-1.02895	0.18097	-5.68575	1.30239e-08	1.95912e-07
KIF20A	19348	453.688	-1.02923	0.15491	-6.64406	3.05161e-11	6.64347e-10
STEAP3	68428	348.235	-1.02988	0.1191	-8.64718	5.2788e-18	2.44534e-16
SNTA1	20648	264.825	-1.03097	0.140725	-7.32611	2.36929e-13	6.78975e-12
SLC2A10	170441	199.213	-1.03172	0.292105	-3.532	0.000412423	0.00233035
TUBB4B	227613	2132.32	-1.03387	0.115357	-8.96234	3.1785e-19	1.62983e-17
PTPRJ	19271	785.305	-1.03482	0.346057	-2.99032	0.00278689	0.0120475
PF4	56744	249.499	-1.03505	0.370444	-2.79408	0.00520482	0.0202806
HIPK4	233020	10.4813	-1.03549	0.412234	-2.51189	0.0120088	0.0404159
PRKAR1B	19085	72.4332	-1.03726	0.348673	-2.97488	0.00293101	0.0125507
TMSB4X	19241	11319.5	-1.03765	0.413941	-2.50676	0.0121843	0.0409305
B4GAT1	108902	313.792	-1.03849	0.144797	-7.17205	7.38827e-13	2.00455e-11
CDC42EP1	104445	751.996	-1.03981	0.214618	-4.84495	1.26641e-06	1.3488e-05
MAP3K12	26404	211.483	-1.03985	0.171321	-6.06959	1.28238e-09	2.22452e-08
GUCY1A3	60596	592.866	-1.04016	0.407741	-2.55102	0.0107407	0.0368711
amigo3	320844	34.2963	-1.04088	0.263644	-3.94806	7.87876e-05	0.000546686
Man1a	17155	724.219	-1.04133	0.278514	-3.73887	0.000184848	0.00115752
NYNRIN	277154	249.788	-1.0418	0.365517	-2.85021	0.00436903	0.0175083
Zfp324	243834	83.9625	-1.04214	0.181906	-5.72897	1.01041e-08	1.55139e-07
PRRG4	228413	76.5271	-1.04306	0.180238	-5.78714	7.15943e-09	1.12685e-07
GPRC5B	64297	1198.03	-1.04325	0.304911	-3.42149	0.000622793	0.0033361
ARC	11838	16.089	-1.0435	0.380944	-2.73924	0.00615815	0.023336
OCIAD2	433904	52.2327	-1.04532	0.367628	-2.84343	0.00446313	0.0178328
WNT7A	22421	11.397	-1.04552	0.411259	-2.54225	0.0110142	0.0375962
PACSIN3	80708	214.54	-1.04758	0.121803	-8.6006	7.92987e-18	3.6018e-16
PTMS	69202	1140.36	-1.04764	0.142157	-7.36963	1.71101e-13	4.95555e-12
FGFR3	14184	18.0902	-1.04777	0.383326	-2.73336	0.00626926	0.02368
PDZD4	245469	38.2796	-1.04846	0.346545	-3.02545	0.00248265	0.0109352
EHD4	98878	1164.81	-1.0486	0.277302	-3.78143	0.000155932	0.000999068
FES	14159	580.321	-1.05037	0.410747	-2.5572	0.0105517	0.0363218
il6ra	16194	185.216	-1.05057	0.327297	-3.20982	0.00132818	0.00637918
NDST2	17423	614.741	-1.05203	0.166635	-6.3134	2.72969e-10	5.19374e-09
FMNL3	22379	653.39	-1.05303	0.131178	-8.02747	9.95055e-16	3.72997e-14
MIDN	59090	781.117	-1.05393	0.205428	-5.13042	2.89102e-07	3.45877e-06
SLC37A2	56857	623.865	-1.05409	0.362827	-2.90522	0.00366992	0.0150887
ENTPD7	93685	182.023	-1.05558	0.142076	-7.42973	1.0882e-13	3.2262e-12
CCDC69	52570	14.7759	-1.05573	0.364862	-2.89349	0.00380983	0.0155619
TARSL2	272396	81.2736	-1.05613	0.208653	-5.06166	4.15615e-07	4.83038e-06
PXDN	69675	999.845	-1.05728	0.353476	-2.99108	0.00277991	0.0120205
MDP1	67881	216.876	-1.05739	0.155491	-6.80032	1.04386e-11	2.40753e-10
IZUMO4	71564	71.4526	-1.05816	0.168312	-6.28689	3.23895e-10	6.09865e-09
EMP1	13730	8845.36	-1.05842	0.325042	-3.25627	0.00112888	0.00554944
LRP1	16971	22592.5	-1.05902	0.214803	-4.93017	8.21594e-07	9.06421e-06
PCBD1	13180	11.519	-1.05949	0.41668	-2.54268	0.0110005	0.0375654
TMEM45A	56277	3144.5	-1.06129	0.339667	-3.1245	0.00178111	0.00816954
GAREM2	242915	290.419	-1.06135	0.272345	-3.89707	9.73634e-05	0.000658212
SPECC1	432572	1531.06	-1.06145	0.0495691	-21.4135	1.00028e-101	8.15529e-99
CCND3	12445	1001.26	-1.06167	0.277512	-3.82567	0.000130418	0.000854057
GARNL3	99326	133.375	-1.06183	0.136298	-7.79053	6.67285e-15	2.29068e-13
GPRC5A	232431	385.832	-1.06261	0.153987	-6.90067	5.17594e-12	1.25035e-10
GABRA1	14394	10.8572	-1.06337	0.383564	-2.77233	0.00556562	0.0214648
CARD19	68480	867.929	-1.0643	0.276477	-3.84951	0.000118352	0.000783711
ACAA2	52538	261.037	-1.06479	0.112492	-9.46549	2.92187e-21	1.70767e-19
HMGB3	15354	31.3189	-1.06518	0.366658	-2.90512	0.00367117	0.01509
arvcf	11877	154.093	-1.06642	0.246746	-4.32194	1.54662e-05	0.000129462
TMEM173	72512	510.422	-1.06792	0.118295	-9.02758	1.75505e-19	9.11397e-18
MFAP3L	71306	117.16	-1.06828	0.189601	-5.63436	1.75708e-08	2.59012e-07
PLEKHG5	269608	217.457	-1.06962	0.341715	-3.13016	0.00174713	0.00803924
F2R	14062	4004.11	-1.07011	0.330192	-3.24086	0.0011917	0.00581014
SAT2	69215	47.4725	-1.07012	0.271386	-3.94316	8.04144e-05	0.000555844
GMPPB	331026	251.751	-1.07162	0.121125	-8.84721	8.97332e-19	4.4072e-17
MSI2	76626	543.773	-1.07205	0.173221	-6.18894	6.05705e-10	1.10353e-08
SEMA3D	108151	869.863	-1.07246	0.274718	-3.90385	9.46735e-05	0.000643764
PITPNC1	71795	107.939	-1.07302	0.364254	-2.94581	0.00322115	0.0135861
rin3	217835	181.256	-1.07303	0.327134	-3.2801	0.00103771	0.00516038
ELK3	13713	825.014	-1.07401	0.10511	-10.218	1.64682e-24	1.15746e-22
ABHD8	64296	253.768	-1.07415	0.14824	-7.24605	4.29096e-13	1.1859e-11
ERBB3	13867	11.1417	-1.07452	0.408976	-2.62733	0.00860566	0.0307661
MAGEE1	107528	327.27	-1.0756	0.154739	-6.95102	3.62652e-12	9.0281e-11
MSRB2	76467	128.281	-1.07562	0.183508	-5.86145	4.58841e-09	7.40778e-08
GUCY1B3	54195	889.441	-1.07625	0.280261	-3.84019	0.000122941	0.000810623
KCTD11	216858	372.076	-1.07658	0.249956	-4.30706	1.65437e-05	0.000137633
B4GALT4	56375	272.707	-1.07695	0.139134	-7.74034	9.91476e-15	3.32654e-13
Ccl6	20305	1671.18	-1.07744	0.1916	-5.62334	1.87295e-08	2.75386e-07
ADAMTS7	108153	184.655	-1.07747	0.311116	-3.46325	0.000533684	0.00290753
5033406O09Rik	77675	18.0653	-1.07877	0.342718	-3.14769	0.00164565	0.00765373
IKBIP	67454	1102.9	-1.07948	0.193896	-5.56735	2.58645e-08	3.71255e-07
HAND2	15111	242.245	-1.07955	0.179259	-6.02226	1.72001e-09	2.92761e-08
SOX5	20678	46.1075	-1.07971	0.383692	-2.814	0.00489297	0.0192531
TGFBR2	21813	2044.22	-1.08119	0.12642	-8.55243	1.20528e-17	5.38445e-16
GLUL	14645	649.23	-1.08218	0.167087	-6.47673	9.37338e-11	1.91292e-09
MAN1C1	230815	972.794	-1.08237	0.062984	-17.1849	3.4465e-66	1.40497e-63
NXN	18230	436.616	-1.08272	0.154858	-6.9917	2.71582e-12	6.93022e-11
FLI1	14247	189.518	-1.08487	0.350133	-3.09846	0.0019453	0.0088234
STX2	13852	715.766	-1.08599	0.0812572	-13.3648	9.71057e-41	1.63238e-38
HIC1	15248	254.028	-1.08665	0.347623	-3.12594	0.00177236	0.00813819
CDK15	271697	8.33972	-1.08735	0.423764	-2.56593	0.0102901	0.0356166
MKI67	17345	1526.13	-1.08808	0.224925	-4.83751	1.31475e-06	1.39301e-05
MAP4K2	26412	127.693	-1.08838	0.25388	-4.287	1.81102e-05	0.000148694
EMP3	13732	1729.3	-1.08887	0.304799	-3.57243	0.000353683	0.00204219
sh3bp1	20401	368.046	-1.09003	0.189204	-5.76112	8.35578e-09	1.30009e-07
FURIN	18550	1731.78	-1.09062	0.0666968	-16.3519	4.21434e-60	1.43165e-57
mrap	77037	35.8326	-1.0913	0.25797	-4.23034	2.33342e-05	0.000186788
SH3BP2	24055	780.559	-1.09241	0.331513	-3.29523	0.000983425	0.00492952
ZEB1	21417	671.048	-1.09243	0.19024	-5.74237	9.33625e-09	1.44027e-07
IL6	16193	908.871	-1.09302	0.333193	-3.28044	0.00103644	0.00515566
nab2	17937	656.494	-1.09335	0.293646	-3.72335	0.000196598	0.00122403
CDC20	107995	239.913	-1.09335	0.242531	-4.50809	6.54127e-06	5.99561e-05
CACNB3	12297	484.051	-1.09415	0.225893	-4.84366	1.27467e-06	1.35671e-05
CHST11	58250	1234.55	-1.09418	0.170644	-6.41205	1.43572e-10	2.85499e-09
EFNA3	13638	8.06864	-1.09467	0.440535	-2.48485	0.0129605	0.0431205
ANKRD13D	68423	35.6313	-1.09492	0.424863	-2.57712	0.00996273	0.0347491
Dynlt1f	100040531	33.99	-1.09495	0.256547	-4.26805	1.97193e-05	0.000160371
FAM19A5	106014	32.2685	-1.09635	0.336333	-3.25971	0.00111526	0.00548914
PHTF1	18685	400.534	-1.09703	0.0870637	-12.6003	2.10343e-36	2.90666e-34
DUSP27	240892	15.324	-1.09796	0.349198	-3.14425	0.00166514	0.00773115
FAM171A2	217219	60.4694	-1.09887	0.21771	-5.04741	4.47846e-07	5.18649e-06
SLC44A2	68682	2357.54	-1.09923	0.19865	-5.53351	3.13894e-08	4.43148e-07
TRIOBP	110253	524.781	-1.1003	0.190746	-5.76842	8.00164e-09	1.24976e-07
EFHD2	27984	1616.67	-1.103	0.403436	-2.734	0.00625696	0.0236445
PCDHGA7	93715	65.8767	-1.10406	0.32847	-3.36123	0.000775969	0.00403217
ASB13	142688	75.2168	-1.10488	0.229419	-4.816	1.46465e-06	1.53586e-05
LOXL1	16949	4056.39	-1.10571	0.351212	-3.14826	0.00164246	0.00764546
SLC22A17	59049	36.5186	-1.10615	0.291547	-3.79407	0.000148199	0.000956666
PRICKLE2	243548	257.181	-1.1062	0.377151	-2.93304	0.00335659	0.0140758
AI464131	329828	109.022	-1.10625	0.154315	-7.16877	7.56762e-13	2.04639e-11
SHISA4	77552	226.881	-1.10743	0.125096	-8.85264	8.54702e-19	4.22326e-17
S100A16	67860	780.698	-1.10847	0.0769454	-14.4059	4.75271e-47	1.04727e-44
Gm20014	100504013	20.5121	-1.10866	0.309203	-3.58555	0.000336369	0.00195468
PPP1R14A	68458	61.0739	-1.1087	0.250041	-4.43406	9.24738e-06	8.24427e-05
OLFM1	56177	491.903	-1.10882	0.319148	-3.47432	0.000512157	0.00281186
PPM1J	71887	44.1628	-1.11017	0.221087	-5.0214	5.12959e-07	5.87381e-06
AOX1	11761	64.0297	-1.11054	0.262444	-4.23156	2.3208e-05	0.000185869
INPPL1	16332	2910.76	-1.11078	0.2311	-4.80648	1.53612e-06	1.60051e-05
ACOT1	26897	8.35718	-1.11328	0.417362	-2.66741	0.00764377	0.0279398
ZC2HC1C	72350	6.00784	-1.11369	0.454731	-2.44912	0.0143205	0.0468801
PLEKHA2	83436	845.022	-1.11413	0.0802196	-13.8885	7.43839e-44	1.46133e-41
ND6	17722	234.09	-1.11457	0.35313	-3.15626	0.00159805	0.00745787
SMAD3	17127	821.477	-1.11487	0.268773	-4.14799	3.35406e-05	0.000257919
LRFN1	80749	16.5928	-1.11525	0.32535	-3.42784	0.000608398	0.00327087
ASPHD2	72898	20.2987	-1.11571	0.439839	-2.53662	0.0111927	0.03811
spata2l	78779	16.1865	-1.11631	0.404446	-2.76009	0.0057785	0.0221183
FAM171A1	269233	989.738	-1.11792	0.285751	-3.91222	9.14505e-05	0.000624845
HNMT	140483	17.2381	-1.11811	0.412552	-2.71022	0.00672384	0.0251005
ITPK1	217837	139.355	-1.11936	0.13595	-8.23364	1.8161e-16	7.34824e-15
1810019D21Rik	69771	13.2686	-1.12227	0.374158	-2.99946	0.00270456	0.0117582
KLHL13	67455	413.742	-1.12261	0.193145	-5.81228	6.16268e-09	9.79421e-08
DLK2	106565	8.93687	-1.12351	0.426834	-2.6322	0.00848327	0.0304074
ST6GALNAC6	50935	417.476	-1.12449	0.150469	-7.47324	7.82431e-14	2.35393e-12
GRB14	50915	152.968	-1.12877	0.262509	-4.29993	1.70854e-05	0.000141491
Serpina3h	546546	17.2732	-1.12899	0.456596	-2.47262	0.0134128	0.04439
RAB40B	217371	13.1062	-1.13029	0.351065	-3.2196	0.00128371	0.00618748
NR2F1	13865	28.4903	-1.13153	0.432618	-2.61555	0.00890849	0.0317027
GUCA1A	14913	33.4046	-1.13375	0.43763	-2.59066	0.00957923	0.0336346
DACT3	629378	247.02	-1.13664	0.331051	-3.43343	0.000595988	0.00321368
TMEM200A	77220	117.326	-1.13836	0.186216	-6.11314	9.76877e-10	1.72765e-08
COL2A1	12824	28.8547	-1.13918	0.279288	-4.07886	4.52561e-05	0.000336808
MMD	67468	459.53	-1.1401	0.186193	-6.12322	9.17025e-10	1.62887e-08
ACSS1	68738	46.1459	-1.14312	0.447522	-2.55434	0.0106389	0.0365833
KCTD12	239217	960.17	-1.14384	0.420612	-2.71945	0.006539	0.0245205
FAM212A	68176	38.6851	-1.14384	0.239181	-4.78229	1.73307e-06	1.78518e-05
HAGHL	68977	173.301	-1.14387	0.174292	-6.56296	5.27509e-11	1.1103e-09
MAGED2	80884	853.296	-1.14433	0.226633	-5.04927	4.43497e-07	5.13977e-06
YDJC	69101	59.4688	-1.14484	0.341499	-3.35241	0.000801113	0.00413908
CDC42EP5	58804	118.006	-1.14554	0.256752	-4.46165	8.13307e-06	7.3554e-05
SYNM	233335	9.60445	-1.14606	0.429147	-2.67054	0.00757285	0.0277241
UACA	72565	531.561	-1.1463	0.310944	-3.6865	0.00022736	0.00138799
MGAT5	107895	230.232	-1.14711	0.18108	-6.33484	2.37591e-10	4.55248e-09
rin2	74030	331.115	-1.15004	0.139964	-8.21667	2.09238e-16	8.42428e-15
CENPA	12615	163.771	-1.1507	0.259711	-4.43071	9.3924e-06	8.36442e-05
SRGAP3	259302	362.2	-1.15088	0.135901	-8.46848	2.48606e-17	1.08101e-15
GNAI2	14678	4963.28	-1.15195	0.197641	-5.82848	5.59361e-09	8.95087e-08
MBOAT2	67216	32.4085	-1.1534	0.28883	-3.99336	6.51445e-05	0.000463256
CCDC74A	72315	5.82679	-1.15629	0.463415	-2.49515	0.0125903	0.042052
pkp1	18772	73.5698	-1.15687	0.177427	-6.52022	7.02054e-11	1.45645e-09
PGM5	226041	19.4275	-1.15734	0.3173	-3.64747	0.000264831	0.00158181
ANXA6	11749	2450.48	-1.15809	0.0814435	-14.2196	6.92421e-46	1.44752e-43
SEC16B	89867	52.8856	-1.15844	0.407161	-2.84516	0.00443895	0.0177536
HGF	15234	162.819	-1.1585	0.299194	-3.87208	0.000107912	0.00072056
ALDH1A2	19378	524.865	-1.16225	0.433757	-2.67949	0.00737337	0.0271584
SHROOM3	27428	226.507	-1.16269	0.2413	-4.81845	1.44675e-06	1.51904e-05
NAPRT	223646	50.979	-1.16397	0.324771	-3.58398	0.000338399	0.00196438
SEPT5	18951	315.278	-1.16533	0.14613	-7.9746	1.5288e-15	5.66559e-14
SLC12A7	20499	401.708	-1.1686	0.215083	-5.43324	5.53399e-08	7.51977e-07
2610203C22Rik	72481	11.849	-1.16866	0.368938	-3.16764	0.00153682	0.0072134
Serpina3c	16625	17.3884	-1.16906	0.362069	-3.22884	0.00124293	0.00602475
ISYNA1	71780	264.636	-1.16989	0.264693	-4.41982	9.87837e-06	8.74467e-05
PLXNA4	243743	153.756	-1.17076	0.408404	-2.86666	0.00414829	0.0167307
TSKU	244152	1726.45	-1.1714	0.333019	-3.51751	0.000435623	0.0024368
PATZ1	56218	111.422	-1.17145	0.248655	-4.71113	2.46345e-06	2.44635e-05
BNC2	242509	100.797	-1.17167	0.415447	-2.82026	0.00479855	0.0189272
CDA	72269	11.9673	-1.17284	0.423298	-2.77071	0.00559335	0.0215336
FAH	14085	227.35	-1.17361	0.150421	-7.8022	6.08348e-15	2.1061e-13
KLHDC8A	213417	138.348	-1.17493	0.351956	-3.33827	0.000843016	0.00431457
MYO7A	17921	1042.05	-1.17629	0.24003	-4.90062	9.55345e-07	1.042e-05
CTSC	13032	1736.14	-1.17712	0.448759	-2.62306	0.00871441	0.0311275
GATSL3	71962	231.994	-1.17792	0.125828	-9.36133	7.87355e-21	4.47339e-19
NHSL2	100042480	40.5219	-1.17871	0.396888	-2.96988	0.0029792	0.0127303
MAPRE2	212307	443.697	-1.17922	0.100745	-11.705	1.2014e-31	1.19452e-29
ZFPM1	22761	175.101	-1.18084	0.146684	-8.05026	8.26184e-16	3.12145e-14
DAP	223453	1839.7	-1.18117	0.0990335	-11.9269	8.56723e-33	9.20554e-31
REM1	19700	34.7908	-1.18191	0.446915	-2.6446	0.00817883	0.0295576
NTN3	18209	11.3605	-1.18289	0.40576	-2.91526	0.00355394	0.0146971
E530011L22Rik	320301	8.12999	-1.18384	0.447115	-2.64774	0.00810324	0.0293169
NACAD	192950	54.2096	-1.18469	0.217966	-5.43519	5.47366e-08	7.444e-07
HSPB1	15507	501.339	-1.18521	0.187565	-6.31897	2.63318e-10	5.01596e-09
CYP39A1	56050	51.2143	-1.1854	0.356537	-3.32477	0.000884904	0.00449229
HEXIM1	192231	351.74	-1.18663	0.125154	-9.48141	2.50866e-21	1.4875e-19
SYT12	171180	32.943	-1.18728	0.283177	-4.19273	2.75618e-05	0.000216799
SLC16A2	20502	336.003	-1.18874	0.447041	-2.65913	0.00783427	0.0285274
IGLON5	210094	13.6508	-1.18969	0.458893	-2.59251	0.00952779	0.0335334
GDF6	242316	4322.66	-1.19274	0.42495	-2.80678	0.005004	0.0196284
rnaseh2c	68209	109.227	-1.19293	0.216612	-5.50721	3.64561e-08	5.08515e-07
H2AFY2	404634	75.0465	-1.19343	0.334613	-3.56659	0.000361654	0.00208182
MILR1	380732	197.838	-1.19366	0.477119	-2.50182	0.0123558	0.041413
ACAN	11595	16.0725	-1.19434	0.377721	-3.16196	0.0015671	0.00733444
GPM6A	234267	110.137	-1.19443	0.482657	-2.47471	0.0133346	0.044158
PLVAP	84094	78.3454	-1.19506	0.387129	-3.08699	0.00202194	0.00911774
NME3	79059	29.8615	-1.19667	0.345211	-3.46649	0.000527294	0.00287849
KCNK6	52150	107.698	-1.1968	0.469834	-2.54729	0.0108564	0.0371978
wdr6	83669	638.997	-1.19763	0.208333	-5.74861	8.99799e-09	1.39336e-07
LARP6	67557	29.9078	-1.19819	0.436509	-2.74494	0.00605221	0.0229773
EPHX2	13850	96.2272	-1.19826	0.273962	-4.3738	1.22104e-05	0.000104791
C430002N11Rik	319707	79.2388	-1.20144	0.283748	-4.23419	2.29372e-05	0.000183971
PDE4B	18578	367.139	-1.20149	0.300054	-4.00424	6.22178e-05	0.000445162
GDA	14544	660.905	-1.20198	0.250359	-4.80102	1.57862e-06	1.63915e-05
STARD10	56018	20.2053	-1.20268	0.399471	-3.01068	0.00260665	0.0114074
SEMA4F	20355	97.366	-1.20357	0.439446	-2.73884	0.00616555	0.0233586
ANGPTL4	57875	354.146	-1.20399	0.156585	-7.68906	1.48225e-14	4.8631e-13
PTGS1	19224	965.746	-1.20432	0.107183	-11.2361	2.71133e-29	2.35165e-27
CLIP2	269713	796.283	-1.20502	0.143379	-8.40438	4.30112e-17	1.8505e-15
VAV3	57257	203.458	-1.20634	0.381689	-3.16053	0.00157482	0.00736029
Gm5431	432555	18.3282	-1.20852	0.419957	-2.87772	0.00400565	0.0162276
Apobec3	80287	218.489	-1.21054	0.127339	-9.50643	1.97323e-21	1.17859e-19
ADARB1	110532	83.2048	-1.21101	0.277379	-4.36588	1.26609e-05	0.000108088
B4GALT1	14595	2490.21	-1.21345	0.212505	-5.71021	1.12835e-08	1.71153e-07
JAK3	16453	116.792	-1.21389	0.276078	-4.39692	1.09795e-05	9.53822e-05
ITM2B	16432	7775.6	-1.21405	0.068481	-17.7283	2.53588e-70	1.11757e-67
MXD4	17122	261.543	-1.21434	0.137211	-8.85016	8.7393e-19	4.30523e-17
LDLRAP1	100017	542.042	-1.21628	0.192458	-6.3197	2.62067e-10	4.99797e-09
PTGER4	19219	258.182	-1.21765	0.271036	-4.49256	7.03736e-06	6.41068e-05
BOK	51800	229.86	-1.21859	0.189474	-6.43141	1.26425e-10	2.53566e-09
GRIA4	14802	148.134	-1.22053	0.271494	-4.4956	6.93745e-06	6.3232e-05
Olfr78	170639	10.7208	-1.22072	0.46751	-2.6111	0.00902513	0.0320618
PKHD1L1	192190	84.0464	-1.22485	0.494034	-2.47928	0.0131648	0.0437023
pycard	66824	121.225	-1.22559	0.486775	-2.51778	0.0118097	0.0398445
COTL1	72042	1855.89	-1.22593	0.411599	-2.97844	0.00289716	0.0124384
ADCY5	224129	9.67426	-1.22611	0.437105	-2.80508	0.00503046	0.0197132
ELFN1	243312	20.4719	-1.22616	0.302252	-4.05674	4.97626e-05	0.000365838
Vsir	74048	724.236	-1.22643	0.362341	-3.38475	0.000712442	0.00374141
DYSF	26903	676.869	-1.22703	0.130722	-9.38658	6.19807e-21	3.53377e-19
TTYH3	78339	683.213	-1.22726	0.266177	-4.61068	4.01346e-06	3.84962e-05
GFPT2	14584	1758.3	-1.22798	0.385698	-3.18378	0.00145367	0.00688615
ALS2CR12	108812	5.66281	-1.22834	0.469076	-2.61864	0.0088282	0.0314513
TCF7L1	21415	170.225	-1.22881	0.372227	-3.30123	0.000962603	0.00483407
RAB27A	11891	24.2247	-1.23357	0.343397	-3.59227	0.00032781	0.00191244
TRIM7	94089	35.9417	-1.23588	0.28112	-4.39627	1.10128e-05	9.562e-05
NOS1AP	70729	4.63588	-1.23626	0.50579	-2.44421	0.0145169	0.0473708
NEURL1B	240055	28.5665	-1.23639	0.274338	-4.5068	6.58132e-06	6.02893e-05
AQP1	11826	116.949	-1.2383	0.477927	-2.59099	0.00957012	0.0336243
NRBP2	223649	68.4952	-1.23912	0.293556	-4.22108	2.43131e-05	0.000194148
LGI3	213469	7.83407	-1.24029	0.43819	-2.83048	0.00464786	0.0184265
PFKFB4	270198	158.379	-1.24071	0.311645	-3.98115	6.85816e-05	0.000484738
ST8SIA1	20449	1.14746	-1.24096	0.510192	-2.43235	0.0150012	0.0487658
KCNB1	16500	19.939	-1.24168	0.316564	-3.92236	8.76865e-05	0.000601016
SMPDL3B	100340	61.3838	-1.24272	0.404144	-3.07493	0.00210552	0.00945801
LINGO1	235402	90.9403	-1.24315	0.165407	-7.51573	5.65949e-14	1.73792e-12
AIM1	11630	96.631	-1.24388	0.443856	-2.80243	0.0050719	0.0198565
XYLT2	217119	589.426	-1.24455	0.349899	-3.5569	0.000375255	0.00215
MXRA7	67622	342.749	-1.24505	0.235571	-5.28526	1.25529e-07	1.60288e-06
AY358078	278676	15.1041	-1.24539	0.366378	-3.39921	0.000675818	0.00358254
chpf2	100910	1329.83	-1.24707	0.104397	-11.9455	6.85605e-33	7.60508e-31
SV2A	64051	21.9219	-1.24779	0.287163	-4.34524	1.3912e-05	0.000117661
LXN	17035	318.923	-1.24808	0.155659	-8.01805	1.07438e-15	4.0181e-14
MYH11	17880	30.6576	-1.24911	0.39857	-3.13399	0.00172446	0.00795448
PIK3CD	18707	384.468	-1.24954	0.436127	-2.86507	0.00416912	0.016798
MAGED1	94275	2813.02	-1.24971	0.186769	-6.69122	2.21316e-11	4.9099e-10
MAML3	433586	42.3166	-1.2515	0.248584	-5.03452	4.79056e-07	5.5244e-06
FHOD1	234686	293.836	-1.25205	0.236259	-5.29949	1.16129e-07	1.48868e-06
6430548M08Rik	234797	178.265	-1.25221	0.39271	-3.18863	0.00142949	0.00679177
TRIM65	338364	40.8468	-1.25473	0.327722	-3.82863	0.00012886	0.000845207
ST8SIA2	20450	6.42115	-1.2558	0.506066	-2.48149	0.0130833	0.0434493
VCAN	13003	1342.72	-1.25615	0.451825	-2.78018	0.00543289	0.0210075
COL5A1	12831	6951.84	-1.25624	0.355527	-3.53346	0.000410164	0.00232146
RECK	53614	584.121	-1.25814	0.435454	-2.88925	0.00386157	0.0157496
PLXNB2	140570	6345.2	-1.25837	0.156044	-8.0642	7.37182e-16	2.8151e-14
AK1	11636	1102.76	-1.259	0.161717	-7.78521	6.95991e-15	2.37921e-13
GALNT12	230145	101.159	-1.26064	0.319715	-3.94302	8.04606e-05	0.000555928
TNFAIP8	106869	328.347	-1.26164	0.334176	-3.77539	0.000159756	0.00102036
ENDOD1	71946	506.787	-1.26339	0.15619	-8.08881	6.02507e-16	2.3171e-14
PTGES	64292	50.1476	-1.26373	0.349048	-3.62052	0.000294015	0.00173703
PGBD5	209966	4.5317	-1.26744	0.493394	-2.56882	0.0102045	0.0353804
SIGIRR	24058	7.92446	-1.26829	0.466386	-2.71941	0.00653992	0.0245205
PLXNA2	18845	475.543	-1.26905	0.230058	-5.51622	3.46366e-08	4.85403e-07
PCYT1B	236899	103.048	-1.2693	0.331037	-3.83433	0.000125908	0.000828179
UNC119	22248	181.692	-1.27218	0.459116	-2.77093	0.00558957	0.0215266
COL6A3	12835	244.431	-1.27229	0.439585	-2.8943	0.00380005	0.0155302
MBP	17196	172.472	-1.27378	0.369681	-3.44562	0.000569749	0.00308137
LGMN	19141	3339.51	-1.27431	0.101342	-12.5743	2.92266e-36	4.00478e-34
S100A3	20197	23.1809	-1.27449	0.359782	-3.5424	0.000396506	0.00225276
E2F2	242705	102.737	-1.27467	0.478732	-2.6626	0.00775398	0.0282792
TMEM198B	73827	179.055	-1.27634	0.165359	-7.71858	1.17633e-14	3.89862e-13
RAB7B	226421	669.024	-1.27669	0.276176	-4.62275	3.78679e-06	3.64722e-05
PLAU	18792	1006.7	-1.27716	0.445427	-2.86728	0.00414011	0.0167018
LOXL3	16950	1389.34	-1.2777	0.426339	-2.99692	0.00272724	0.0118398
TCF7	21414	3.14251	-1.27781	0.512889	-2.4914	0.012724	0.0424549
CTNNAL1	54366	105.402	-1.27894	0.247404	-5.16946	2.34766e-07	2.8504e-06
ppfia4	68507	22.8929	-1.27972	0.4434	-2.88616	0.00389979	0.0158737
MATN3	17182	3.75142	-1.28096	0.512985	-2.49708	0.0125221	0.0418483
PTK2B	19229	1326.29	-1.28131	0.408586	-3.13596	0.00171291	0.00791016
MEF2C	17260	184.557	-1.28183	0.360659	-3.55413	0.000379228	0.00216971
SCX	20289	11.6954	-1.28331	0.407977	-3.14554	0.00165781	0.00769932
TNNT2	21956	277.689	-1.28556	0.334925	-3.83835	0.000123862	0.000816035
TBXAS1	21391	338.975	-1.28572	0.506803	-2.53692	0.0111833	0.0380857
TNFRSF18	21936	3.28331	-1.2869	0.518083	-2.48396	0.0129931	0.0432201
CCL17	20295	32.67	-1.28775	0.376375	-3.42146	0.000622854	0.0033361
PLCD1	18799	319.55	-1.28794	0.195447	-6.58972	4.40662e-11	9.39273e-10
CLMN	94040	23.7436	-1.28918	0.293707	-4.38934	1.13693e-05	9.83875e-05
CXCR3	12766	6.4616	-1.29046	0.528335	-2.44251	0.0145855	0.0475662
CD83	12522	36.1813	-1.29086	0.364649	-3.54001	0.000400108	0.00227006
ABHD15	67477	81.003	-1.29112	0.43747	-2.95133	0.00316413	0.0133942
ARHGEF39	230098	41.2459	-1.2917	0.327411	-3.94521	7.97315e-05	0.00055199
CYSLTR1	58861	69.1128	-1.29249	0.52793	-2.44821	0.0143566	0.0469608
4931403E22Rik	70942	1.28435	-1.29272	0.513257	-2.51866	0.0117802	0.0397699
FAM78A	241303	43.9903	-1.2929	0.474129	-2.7269	0.00639327	0.0240815
PRSS57	73106	3.66009	-1.29305	0.505088	-2.56004	0.0104659	0.0361026
PODNL1	244550	6.61978	-1.29317	0.439643	-2.94142	0.00326713	0.0137583
COL7A1	12836	254.083	-1.29377	0.283224	-4.568	4.92402e-06	4.63306e-05
Zfp710	209225	460.334	-1.2942	0.35221	-3.67453	0.00023829	0.00143963
TBC1D4	210789	90.2999	-1.29611	0.209322	-6.19195	5.94227e-10	1.08505e-08
NPTX1	18164	9.37951	-1.29624	0.497081	-2.6077	0.00911525	0.0323116
Wfdc17	100034251	579.486	-1.29639	0.343208	-3.77726	0.000158564	0.00101434
Gm10023	100504196	33.5982	-1.29731	0.249175	-5.20641	1.92524e-07	2.37645e-06
SGSM2	97761	143.077	-1.29751	0.194741	-6.66276	2.6873e-11	5.89759e-10
Car5b	56078	101.052	-1.30013	0.189947	-6.8447	7.66359e-12	1.79544e-10
CNP	12799	232.93	-1.3013	0.207171	-6.28126	3.35831e-10	6.30883e-09
NQO1	18104	771.204	-1.30214	0.171228	-7.60467	2.85622e-14	9.04339e-13
LPAR3	65086	1.96695	-1.30253	0.528977	-2.46236	0.0138025	0.0455133
A130040M12Rik	319269	2552.12	-1.30277	0.072103	-18.0682	5.67036e-73	2.64174e-70
ESAM	69524	22.3201	-1.30363	0.472655	-2.7581	0.00581391	0.0222174
ST3GAL1	20442	905.86	-1.30417	0.224285	-5.81479	6.07085e-09	9.66711e-08
Gm15853	100503318	12.2465	-1.30451	0.362497	-3.59869	0.000319821	0.00187321
FCRL1	229499	12.9864	-1.30458	0.532273	-2.45096	0.0142476	0.0466884
ITPKB	320404	260.865	-1.30674	0.187308	-6.97641	3.02819e-12	7.64361e-11
FBXL13	320118	1.86024	-1.30927	0.530519	-2.46791	0.0135906	0.0449144
NUAK2	74137	297.249	-1.31151	0.27269	-4.80954	1.51282e-06	1.57926e-05
ANKRD34A	545554	24.6936	-1.31202	0.303942	-4.31668	1.58392e-05	0.000132177
EMCN	59308	110.142	-1.31255	0.173532	-7.56373	3.91665e-14	1.22581e-12
SFXN5	94282	99.3836	-1.31298	0.434909	-3.01898	0.00253629	0.0111444
ACKR4	252837	6.23104	-1.31328	0.480375	-2.73385	0.00625977	0.0236496
PKD1L2	76645	11.6239	-1.31341	0.450457	-2.91574	0.0035485	0.014682
HSPA12B	72630	50.6178	-1.31356	0.282827	-4.64437	3.41113e-06	3.31001e-05
Scd2	20250	1466.7	-1.31411	0.335904	-3.91217	9.14696e-05	0.000624845
ZFP36L1	12192	711.941	-1.31503	0.362686	-3.6258	0.000288066	0.00170435
CCBE1	320924	84.6612	-1.31524	0.488663	-2.69151	0.00711293	0.0263719
MSR1	20288	2088.19	-1.31586	0.495878	-2.6536	0.00796384	0.0288713
PDGFB	18591	206.009	-1.31766	0.503078	-2.6192	0.00881369	0.0314133
TMC3	233424	2.12748	-1.31861	0.536749	-2.45667	0.0140233	0.0460829
PDGFRA	18595	2204.56	-1.3197	0.505686	-2.60971	0.00906179	0.032167
USP13	72607	50.5795	-1.32067	0.271969	-4.85595	1.19813e-06	1.28362e-05
CD34	12490	416.008	-1.32165	0.431954	-3.0597	0.00221558	0.00988702
GRAP	71520	60.0024	-1.32283	0.194227	-6.81071	9.71152e-12	2.24618e-10
EPHA1	13835	8.97224	-1.32342	0.498468	-2.65497	0.00793145	0.0288165
DLL1	13388	4.07064	-1.32361	0.519548	-2.54763	0.0108459	0.0371774
KCNJ5	16521	5.47101	-1.32396	0.533233	-2.48289	0.0130322	0.0433236
ZBTB16	235320	1.79671	-1.3242	0.532148	-2.4884	0.0128318	0.0427424
EFNA4	13639	32.6892	-1.32711	0.303903	-4.3669	1.26022e-05	0.0001077
WNT2B	22414	16.3725	-1.32742	0.466652	-2.84457	0.00444716	0.0177734
PDK4	27273	105.894	-1.32828	0.171541	-7.74323	9.69226e-15	3.2586e-13
ANO5	233246	1.48605	-1.32857	0.514123	-2.58414	0.00976215	0.0341347
MMP24	17391	2.00853	-1.32875	0.536379	-2.47726	0.0132395	0.0438966
SIPA1L2	244668	503.71	-1.33043	0.173365	-7.67417	1.66495e-14	5.38664e-13
Zfp810	235050	85.1683	-1.33172	0.196558	-6.77521	1.24225e-11	2.84097e-10
6430584L05Rik	330324	18.652	-1.33549	0.478715	-2.78973	0.00527513	0.0205094
ITGB5	16419	5419.24	-1.3394	0.194847	-6.87408	6.23925e-12	1.47659e-10
ACAT2	110460	113.463	-1.34041	0.18104	-7.40393	1.32213e-13	3.87747e-12
SCN7A	20272	135.305	-1.34135	0.525423	-2.55289	0.0106833	0.0366972
LLGL2	217325	129.898	-1.34207	0.201095	-6.67378	2.49296e-11	5.47847e-10
GAL3ST4	330217	23.0253	-1.34368	0.381493	-3.52217	0.000428025	0.00240089
PAQR7	71904	217.874	-1.34388	0.27992	-4.80094	1.57923e-06	1.63915e-05
Zfp395	380912	42.2163	-1.34556	0.242587	-5.5467	2.91117e-08	4.13138e-07
P2RX6	18440	5.50791	-1.34606	0.460876	-2.92066	0.00349288	0.0145034
TINAGL1	94242	1574.93	-1.34651	0.281057	-4.79086	1.66068e-06	1.71495e-05
FKBP14	231997	494.283	-1.3474	0.180488	-7.4653	8.3109e-14	2.48656e-12
cemip	80982	17983.8	-1.34787	0.20506	-6.57304	4.92974e-11	1.04395e-09
MST1R	19882	279.945	-1.34795	0.36822	-3.6607	0.000251524	0.00151129
MACC1	238455	9.48199	-1.34797	0.466186	-2.8915	0.00383412	0.0156454
NEURL3	214854	253.096	-1.34819	0.527197	-2.55728	0.0105495	0.0363218
4930461G14Rik	74879	2.08894	-1.34938	0.530211	-2.54499	0.010928	0.0373959
FAM83A	239463	9.8947	-1.34957	0.461398	-2.92497	0.00344491	0.0143664
BICC1	83675	830.573	-1.35033	0.433695	-3.11355	0.00184849	0.00843825
S100B	20203	34.8973	-1.35246	0.292709	-4.62049	3.82839e-06	3.6851e-05
syne3	212073	202.11	-1.3528	0.271876	-4.97578	6.49856e-07	7.30796e-06
LIPN	70166	4.49018	-1.35411	0.525603	-2.57631	0.00998618	0.034816
H2-DMa	14998	59.3348	-1.35484	0.397615	-3.40741	0.00065583	0.00348678
S100A13	20196	366.835	-1.35506	0.315609	-4.29348	1.75891e-05	0.000144926
1810011H11Rik	69069	152	-1.35529	0.517555	-2.61865	0.00882786	0.0314513
CX3CR1	13051	615.578	-1.35666	0.513567	-2.64164	0.00825061	0.0297577
ENPP1	18605	479.389	-1.35708	0.266708	-5.08824	3.61405e-07	4.23962e-06
RADIL	231858	12.9665	-1.3578	0.39102	-3.47247	0.000515702	0.00282847
CCL4	20303	210.168	-1.36003	0.482538	-2.81849	0.00482501	0.01902
ARHGAP25	232201	234.305	-1.36128	0.426499	-3.19175	0.00141414	0.00672861
SIPA1	20469	414.354	-1.36165	0.238968	-5.69805	1.21187e-08	1.83479e-07
MAF	17132	352.624	-1.3625	0.487172	-2.79675	0.00516198	0.0201511
FSTL3	83554	652.26	-1.36416	0.177749	-7.67461	1.6592e-14	5.37871e-13
Cyp4f18	72054	17.1441	-1.36538	0.536663	-2.5442	0.0109528	0.0374337
Mmp1b	83996	9.36785	-1.36602	0.500513	-2.72925	0.00634793	0.0239328
Cd300ld3	382551	4.61631	-1.36638	0.533334	-2.56195	0.0104085	0.0359655
NHS	195727	46.8582	-1.36663	0.373556	-3.65843	0.000253768	0.0015223
SLC25A10	27376	246.491	-1.36701	0.171384	-7.97628	1.50812e-15	5.60169e-14
CRIP2	68337	1702.53	-1.36764	0.143381	-9.53849	1.44921e-21	8.68777e-20
SOCS3	12702	274.825	-1.36767	0.134991	-10.1316	4.0015e-24	2.76477e-22
PDE2A	207728	79.5321	-1.36994	0.215111	-6.36852	1.90858e-10	3.70934e-09
ZFYVE28	231125	11.3081	-1.37005	0.4081	-3.35714	0.000787543	0.00408469
CACNA1D	12289	54.3898	-1.3705	0.487984	-2.8085	0.00497727	0.0195329
EEF1A2	13628	57.63	-1.37177	0.234782	-5.84272	5.1356e-09	8.26664e-08
2610318N02Rik	70458	10.3652	-1.37525	0.516261	-2.66387	0.00772467	0.0281912
EVA1B	230752	262.121	-1.37621	0.29006	-4.74456	2.08958e-06	2.11369e-05
ANO1	101772	21.361	-1.37872	0.366759	-3.75921	0.000170449	0.0010802
CHST15	77590	26.0107	-1.3797	0.300591	-4.58995	4.43358e-06	4.20559e-05
Abhd11os	69812	5.44353	-1.37982	0.527293	-2.6168	0.00887573	0.0315999
SELP	20344	129.487	-1.38106	0.253926	-5.43883	5.36309e-08	7.31192e-07
ADORA3	11542	29.3237	-1.38382	0.344197	-4.02041	5.80966e-05	0.000418985
HR	15460	25.0063	-1.38467	0.376825	-3.67457	0.000238247	0.00143963
ACOT11	329910	297.036	-1.38509	0.112392	-12.3237	6.7482e-35	8.52993e-33
CATIP	241112	16.9553	-1.38526	0.371246	-3.7314	0.000190422	0.00119012
PSD3	234353	663.945	-1.3858	0.175741	-7.88548	3.13334e-15	1.12291e-13
ADAMTSL3	269959	681.393	-1.38587	0.46367	-2.98892	0.00279966	0.012093
NOTCH3	18131	170.299	-1.38851	0.3211	-4.32423	1.53067e-05	0.000128325
RAPGEF3	223864	444.689	-1.38865	0.420309	-3.30387	0.000953592	0.00479916
NRN1	68404	44.3508	-1.39012	0.456067	-3.04806	0.00230326	0.0102251
NDRG4	234593	655.742	-1.39066	0.183981	-7.55871	4.07078e-14	1.26918e-12
MDFI	17240	36.6577	-1.39314	0.37434	-3.72159	0.000197975	0.00123194
PLPPR3	216152	18.8442	-1.39437	0.411734	-3.38658	0.000707702	0.00372131
PTK7	71461	1010.36	-1.39461	0.368502	-3.78453	0.000153997	0.000988224
CAMK2B	12323	7.21757	-1.39596	0.504455	-2.76726	0.0056529	0.0217243
COL23A1	237759	8.97036	-1.39786	0.416322	-3.35765	0.000786085	0.00407953
1700003M07Rik	72225	18.0209	-1.39839	0.33092	-4.22578	2.38117e-05	0.000190424
FADS2	56473	520.744	-1.39935	0.204638	-6.83816	8.02192e-12	1.87669e-10
tlr13	279572	990.823	-1.40083	0.484895	-2.88893	0.00386555	0.0157579
PROKR1	58182	19.5398	-1.40194	0.329478	-4.25503	2.09022e-05	0.00016921
TUBA1A	22142	3625.83	-1.403	0.0605676	-23.1642	1.04484e-118	1.13581e-115
G630071F17Rik	328963	3.4104	-1.40307	0.533456	-2.63015	0.00853473	0.0305527
INPP5D	16331	811.12	-1.4062	0.503206	-2.79448	0.00519832	0.0202689
CMYA5	76469	10.6635	-1.40717	0.451728	-3.11509	0.0018389	0.00840155
dhh	13363	3.53853	-1.40729	0.511864	-2.74934	0.00597151	0.0227238
PCDHGC3	93706	1762.8	-1.40868	0.410686	-3.43006	0.000603449	0.00324854
RTN2	20167	42.8237	-1.40903	0.2562	-5.49972	3.80386e-08	5.29681e-07
TPI1	21991	2384	-1.41134	0.219924	-6.41739	1.38627e-10	2.76338e-09
RASSF2	215653	252.026	-1.41186	0.518695	-2.72195	0.00648984	0.024372
C5AR2	319430	12.8811	-1.41193	0.528249	-2.67285	0.00752107	0.0275964
ITGB8	320910	58.8946	-1.41246	0.51173	-2.76017	0.00577711	0.0221182
PROKR2	246313	2.62444	-1.4135	0.529988	-2.66705	0.00765205	0.0279575
IGF1	16000	1310.14	-1.41461	0.412854	-3.42643	0.000611565	0.00328279
RBP1	19659	948.861	-1.41495	0.341153	-4.14754	3.36067e-05	0.000257999
EVL	14026	316.694	-1.41528	0.307597	-4.60109	4.20293e-06	4.01012e-05
MMP10	17384	209.773	-1.41539	0.313653	-4.51258	6.40435e-06	5.88334e-05
DPYSL5	65254	4.09441	-1.41606	0.526996	-2.68704	0.00720877	0.0266726
FAM129B	227737	7096.2	-1.41608	0.137415	-10.3052	6.67602e-25	4.79556e-23
AIRN	104103	24.9883	-1.4165	0.35405	-4.00086	6.31127e-05	0.000450379
CPD	12874	4349.18	-1.4176	0.0913976	-15.5102	2.95847e-54	7.90834e-52
LFNG	16848	252.858	-1.41788	0.529143	-2.67959	0.00737127	0.0271568
CFAP100	243538	9.02912	-1.42087	0.407715	-3.48495	0.000492222	0.00270697
gpr160	71862	16.7935	-1.42218	0.486081	-2.92581	0.00343556	0.0143348
CHST13	71797	2.74957	-1.42263	0.531751	-2.67537	0.0074646	0.0274572
D630045M09Rik	432777	4.0686	-1.42275	0.526055	-2.70457	0.00683926	0.0254614
THEMIS2	230787	174.249	-1.42313	0.410921	-3.46327	0.00053366	0.00290753
KLHL6	239743	180.288	-1.42364	0.273505	-5.20518	1.93807e-07	2.38868e-06
CD55	13136	537.832	-1.4238	0.354514	-4.01621	5.91421e-05	0.000425026
fxyd2	11936	8.72531	-1.42516	0.422534	-3.37289	0.000743842	0.00389002
CRYAB	12955	3271.97	-1.42662	0.114398	-12.4706	1.08007e-35	1.44358e-33
RASL12	70784	39.7724	-1.42683	0.406502	-3.51002	0.000448076	0.00249533
RHBDL2	230726	15.701	-1.42836	0.354084	-4.03397	5.48435e-05	0.000399148
TRPV4	63873	39.8958	-1.42991	0.273013	-5.23751	1.62754e-07	2.03987e-06
f2rl2	14064	4.33213	-1.43007	0.522612	-2.7364	0.00621156	0.0235056
LRRC75B	192734	11.1906	-1.43028	0.439277	-3.25598	0.00113001	0.00555334
CCND1	12443	2908.31	-1.43098	0.386021	-3.70699	0.000209739	0.00129349
Zfp385a	29813	321.213	-1.43135	0.199479	-7.17544	7.2076e-13	1.95878e-11
SPP1	20750	26307.4	-1.43396	0.361893	-3.96239	7.42017e-05	0.000520178
RAB3D	19340	165.77	-1.43474	0.388252	-3.69537	0.000219567	0.00134698
EZR	22350	1225.98	-1.4351	0.370352	-3.87498	0.000106635	0.000713792
SIGLEC1	20612	498.095	-1.43519	0.26943	-5.32676	9.99803e-08	1.30422e-06
1500017E21Rik	668215	9.59143	-1.43625	0.535857	-2.68029	0.00735585	0.0271184
TMEM108	81907	15.6377	-1.43663	0.410406	-3.50051	0.000464364	0.00257286
SERPINA9	71907	29.4175	-1.44068	0.271108	-5.31404	1.07222e-07	1.38649e-06
CXCL14	57266	98.7439	-1.44129	0.450675	-3.19806	0.00138355	0.00661589
HMGCS2	15360	2.79823	-1.44207	0.531059	-2.71547	0.00661823	0.0247857
INSIG1	231070	497.175	-1.44642	0.197618	-7.31927	2.49329e-13	7.09523e-12
5730559C18Rik	67313	27.5084	-1.44658	0.330551	-4.37628	1.20721e-05	0.000103713
TIAM1	21844	481.924	-1.44838	0.344403	-4.20549	2.6052e-05	0.00020638
SELPLG	20345	408.933	-1.44855	0.494727	-2.92799	0.00341165	0.0142605
MYO5B	17919	4.28617	-1.44877	0.535624	-2.70484	0.00683383	0.025447
CAND2	67088	151.194	-1.44951	0.3746	-3.86949	0.000109064	0.000727064
6430562O15Rik	320893	4.54934	-1.45151	0.516628	-2.80958	0.00496068	0.0194772
SFRP1	20377	2507.99	-1.45267	0.490368	-2.9624	0.00305248	0.0129856
KCNJ10	16513	4.84211	-1.45447	0.536694	-2.71005	0.00672738	0.0251079
C8G	69379	2.27348	-1.45683	0.535373	-2.72115	0.00650546	0.0244138
LGR6	329252	16.8993	-1.45748	0.432975	-3.36621	0.000762078	0.00397485
pik3ap1	83490	512.977	-1.46164	0.481415	-3.03612	0.00239643	0.010607
RNASE4	58809	2035.76	-1.46423	0.127871	-11.4508	2.32907e-30	2.14564e-28
fhad1	329977	4.66134	-1.46456	0.531103	-2.75759	0.00582291	0.0222414
PFKL	18641	727.273	-1.46599	0.11107	-13.1988	8.91793e-40	1.43976e-37
ADGRL4	170757	14.9028	-1.46646	0.416188	-3.52355	0.000425805	0.00239255
PCDHGC4	93707	24.6948	-1.46697	0.474239	-3.09331	0.0019794	0.00895564
FZD2	57265	506.175	-1.46747	0.366575	-4.00319	6.24937e-05	0.00044694
CELF5	319586	13.4861	-1.46884	0.355137	-4.13598	3.53439e-05	0.000269559
DSP	109620	31.0734	-1.47013	0.388047	-3.78855	0.000151529	0.000974305
KCNE3	57442	2.60332	-1.47026	0.532147	-2.76288	0.00572934	0.0219763
DISP2	214240	16.7053	-1.47028	0.395177	-3.72055	0.000198786	0.00123529
9930012K11Rik	268759	121.899	-1.47183	0.352032	-4.18097	2.90271e-05	0.000226901
Ang2	11731	8.68428	-1.47377	0.469316	-3.14025	0.00168804	0.00781744
asic1	11419	4.34118	-1.47437	0.527054	-2.79739	0.0051518	0.0201258
VMAC	106639	66.2617	-1.47494	0.208708	-7.06699	1.58334e-12	4.15749e-11
HES1	15205	364.148	-1.47601	0.230217	-6.4114	1.44188e-10	2.86374e-09
FAM114A1	68303	1092.4	-1.47616	0.190181	-7.76189	8.36732e-15	2.84245e-13
RAB19	19331	23.9698	-1.47694	0.457751	-3.22652	0.00125307	0.00606668
PDK1	228026	201.581	-1.47791	0.393747	-3.75346	0.00017441	0.0011025
MMEL1	27390	2.4049	-1.47896	0.535769	-2.76044	0.00577235	0.0221052
EHD2	259300	3126.82	-1.47981	0.254673	-5.81063	6.22371e-09	9.87197e-08
TNFRSF11A	21934	161.815	-1.48031	0.511858	-2.89204	0.00382754	0.0156225
Mmp23	26561	187.482	-1.48105	0.384949	-3.84739	0.000119383	0.000789399
JAG2	16450	17.5083	-1.48198	0.531736	-2.78707	0.00531877	0.0206397
SMYD1	12180	10.3825	-1.48223	0.394556	-3.7567	0.00017217	0.00109068
EVA1C	70967	22.4624	-1.48351	0.358068	-4.1431	3.42649e-05	0.000262434
ARHGEF19	213649	64.8062	-1.48429	0.315458	-4.70519	2.53635e-06	2.51262e-05
m1ap	110958	8.25352	-1.48652	0.443134	-3.35457	0.000794891	0.00411173
LPCAT4	99010	253.215	-1.48689	0.189976	-7.8267	5.00855e-15	1.74135e-13
olfml1	244198	32.4021	-1.48851	0.535114	-2.78168	0.00540791	0.0209308
TMEM184A	231832	9.26806	-1.49068	0.464234	-3.21106	0.00132246	0.00635542
PTPRB	19263	1593.12	-1.49231	0.368858	-4.04575	5.21564e-05	0.000381887
TRIB1	211770	270.795	-1.49232	0.180112	-8.2855	1.17612e-16	4.90481e-15
MYRF	225908	1485.8	-1.49266	0.22253	-6.70769	1.9773e-11	4.43491e-10
GPR182	11536	2.34129	-1.49283	0.534107	-2.79499	0.00519012	0.0202464
NXNL2	75124	3.71611	-1.49285	0.529138	-2.82128	0.00478328	0.0188761
oacyl	319888	11.4042	-1.49633	0.424704	-3.52323	0.000426327	0.00239383
SCN1B	20266	265.298	-1.49814	0.168621	-8.88464	6.41292e-19	3.21481e-17
ALDOC	11676	51.384	-1.49841	0.443543	-3.37828	0.000729403	0.00382064
ALDH1A3	56847	296.181	-1.49916	0.306287	-4.8946	9.8505e-07	1.07224e-05
CGREF1	68567	163.409	-1.50174	0.151032	-9.9432	2.70006e-23	1.78248e-21
ZCCHC24	71918	298.306	-1.50572	0.139984	-10.7564	5.53162e-27	4.19528e-25
SYT5	53420	15.1147	-1.50575	0.333022	-4.52148	6.14085e-06	5.65083e-05
NDUFA4L2	407790	43.6746	-1.50727	0.510285	-2.95378	0.00313906	0.0133053
TMEM151A	381199	767.782	-1.50754	0.312077	-4.83065	1.36085e-06	1.43625e-05
GSN	227753	4470.22	-1.508	0.101962	-14.7898	1.70501e-49	4.14955e-47
A130077B15Rik	319272	7.12338	-1.5087	0.526628	-2.86482	0.00417245	0.0168073
ARHGAP4	171207	207.06	-1.50929	0.529234	-2.85183	0.00434679	0.0174235
ADAMTS15	235130	8.49491	-1.50943	0.53656	-2.81315	0.00490582	0.019285
DNM1	13429	65.4633	-1.51298	0.457414	-3.30768	0.000940729	0.00474467
Ccl9	20308	1814.8	-1.5136	0.515741	-2.93481	0.00333751	0.0140153
HTRA3	78558	82.0806	-1.51374	0.477496	-3.17017	0.00152349	0.00716116
MMP27	234911	37.6272	-1.51444	0.353014	-4.29004	1.78644e-05	0.000146971
PXYLP1	235534	219.935	-1.51603	0.301256	-5.03237	4.84445e-07	5.58258e-06
Cd300ld5	100043125	3.00219	-1.51712	0.531925	-2.85214	0.00434261	0.0174143
NYAP1	243300	83.5118	-1.51908	0.194151	-7.82422	5.10829e-15	1.77225e-13
ANKRD37	654824	12.2254	-1.52035	0.42381	-3.58733	0.000334082	0.00194278
MDGA1	74762	70.8439	-1.52303	0.275389	-5.53047	3.19366e-08	4.49705e-07
ROM1	19881	51.9742	-1.52501	0.220181	-6.92616	4.32421e-12	1.06351e-10
NT5E	23959	141.434	-1.52613	0.508436	-3.00162	0.00268551	0.011696
PTH1R	19228	16.002	-1.52621	0.48367	-3.15548	0.00160232	0.00747354
D8Ertd82e	244418	159.92	-1.5271	0.139625	-10.9372	7.65286e-28	6.14717e-26
COL11A1	12814	506.788	-1.52779	0.328183	-4.6553	3.23515e-06	3.15128e-05
COL17A1	12821	3.53739	-1.52834	0.522398	-2.92563	0.00343758	0.0143395
TAF9B	407786	92.7103	-1.52918	0.247008	-6.19081	5.98562e-10	1.09174e-08
Serpina3i	628900	13.2775	-1.53074	0.535249	-2.85987	0.00423812	0.0170256
LURAP1	68075	11.5542	-1.53084	0.377256	-4.05782	4.95323e-05	0.00036431
MN1	433938	257.856	-1.53086	0.34687	-4.41335	1.01782e-05	8.9469e-05
Gm9292	668662	4.75521	-1.5318	0.512384	-2.98955	0.00279387	0.0120712
APC2	23805	75.424	-1.53551	0.195336	-7.86088	3.8144e-15	1.34919e-13
SQLE	20775	492.537	-1.53632	0.111487	-13.7803	3.35104e-43	6.42848e-41
PDLIM2	213019	1443.82	-1.53804	0.36807	-4.17866	2.93232e-05	0.000229106
UNC5B	107449	5560.16	-1.53818	0.408409	-3.76628	0.000165697	0.00105253
MFSD2A	76574	76.1231	-1.54335	0.360448	-4.28177	1.85413e-05	0.00015185
BCL9L	80288	691.781	-1.54385	0.324876	-4.75211	2.01305e-06	2.04516e-05
PALMD	114301	8.00673	-1.54493	0.499055	-3.09571	0.00196343	0.0088957
KCNE4	57814	812.326	-1.5464	0.47653	-3.24512	0.001174	0.00574182
GDPD5	233552	199.217	-1.54681	0.500172	-3.09255	0.00198447	0.00897608
ARHGEF26	622434	49.4442	-1.54742	0.357616	-4.32703	1.51135e-05	0.000126966
ASB12	70392	2.15742	-1.54758	0.536172	-2.88635	0.00389743	0.015868
SOD3	20657	2191.28	-1.54774	0.191159	-8.09661	5.65111e-16	2.19921e-14
Aldh1a7	26358	13.0162	-1.5482	0.468059	-3.30771	0.000940626	0.00474467
ITGA8	241226	79.2343	-1.55025	0.462956	-3.34858	0.000812262	0.00418343
MARCKSL1	17357	836.915	-1.55142	0.108533	-14.2945	2.36876e-46	5.01623e-44
DAB2	13132	4091.1	-1.55541	0.450912	-3.44947	0.000561695	0.00304286
st6galnac2	20446	13.0624	-1.55647	0.516169	-3.01542	0.00256621	0.0112486
CCDC85B	240514	83.0219	-1.55947	0.311918	-4.9996	5.74489e-07	6.49627e-06
NOTCH4	18132	105.412	-1.56035	0.376178	-4.1479	3.35542e-05	0.000257919
EXOC3L2	74463	5.41623	-1.56197	0.473681	-3.29751	0.000975445	0.00489554
RNF150	330812	486.079	-1.56383	0.200757	-7.78969	6.71757e-15	2.30119e-13
A230028O05Rik	319487	5.98356	-1.56395	0.466225	-3.35451	0.000795062	0.00411173
TM6SF1	107769	277.493	-1.56556	0.502963	-3.11268	0.00185397	0.00845853
HORMAD2	75828	3.07801	-1.56657	0.536628	-2.91929	0.00350828	0.0145525
PYGL	110095	219.85	-1.56897	0.286441	-5.47747	4.31452e-08	5.96714e-07
STAB1	192187	2952.54	-1.57201	0.480823	-3.26941	0.00107772	0.00533496
dok2	13449	161.045	-1.57216	0.51038	-3.08037	0.00206743	0.00929715
GALE	74246	121.136	-1.57265	0.197801	-7.95066	1.85519e-15	6.7979e-14
STK26	70415	14.4224	-1.57349	0.419913	-3.74719	0.000178827	0.00112449
ATOH8	71093	372.969	-1.57652	0.381663	-4.13066	3.61731e-05	0.000275368
SESN1	140742	210.056	-1.57691	0.35783	-4.40688	1.04869e-05	9.16884e-05
Tnfrsf23	79201	1491.71	-1.57841	0.126727	-12.4553	1.30924e-35	1.73565e-33
TLR8	170744	232.144	-1.57878	0.454856	-3.47094	0.000518634	0.00284168
BSN	12217	6.99944	-1.57906	0.448986	-3.51695	0.000436539	0.00243941
FAM131A	78408	25.4117	-1.57906	0.326655	-4.83405	1.33785e-06	1.4138e-05
PHKG1	18682	2.16661	-1.58072	0.536552	-2.94607	0.00321835	0.0135814
HEPHL1	244698	36.5312	-1.58138	0.409203	-3.86454	0.000111297	0.000741643
ADAM8	11501	3659.76	-1.58414	0.498579	-3.17731	0.00148649	0.00701349
MGST3	66447	97.2139	-1.58559	0.430068	-3.68683	0.000227068	0.00138673
WSCD2	320916	2.23599	-1.58858	0.536441	-2.96132	0.0030632	0.013021
ITGAM	16409	3053.13	-1.58995	0.51244	-3.10271	0.00191755	0.00870961
ITPR3	16440	600.656	-1.59029	0.125283	-12.6936	6.4176e-37	9.09959e-35
TLR5	53791	46.8502	-1.59313	0.250654	-6.35588	2.07243e-10	4.01342e-09
TRERF1	224829	111.874	-1.5934	0.201495	-7.90789	2.61779e-15	9.46467e-14
PCDHGC5	93708	203.114	-1.59406	0.445528	-3.57792	0.000346343	0.00200692
PLEKHB1	27276	6.44449	-1.59506	0.484162	-3.29447	0.00098606	0.00493817
ARG1	11846	3.00429	-1.59537	0.53432	-2.98579	0.00282847	0.0121852
LYZL4	69032	3.81001	-1.59553	0.531795	-3.00027	0.00269739	0.0117339
APOL6	71939	53.6912	-1.59711	0.410216	-3.89334	9.88717e-05	0.000667302
lyz2	17105	47691.8	-1.59724	0.492574	-3.24263	0.0011843	0.00578006
CLCA2	229933	7.6534	-1.59737	0.535659	-2.98206	0.00286314	0.0123183
Akr1c14	105387	75.267	-1.59803	0.185384	-8.62012	6.68821e-18	3.04631e-16
KLHDC7A	242721	20.5615	-1.59892	0.398134	-4.01604	5.9185e-05	0.000425141
RGS4	19736	31.9571	-1.60073	0.403574	-3.96639	7.29697e-05	0.000512422
SH3D21	66938	6.61432	-1.60316	0.457304	-3.50568	0.000455449	0.00253314
RCSD1	226594	202.473	-1.60349	0.280132	-5.72405	1.04015e-08	1.59105e-07
GAL3ST1	53897	9.97058	-1.60427	0.431505	-3.71784	0.000200931	0.00124608
DLL4	54485	6.90361	-1.60582	0.515268	-3.11648	0.00183026	0.0083644
SLC28A2	269346	23.5685	-1.60715	0.374742	-4.28868	1.79738e-05	0.000147722
SPSB1	74646	125.519	-1.61024	0.316418	-5.08895	3.60045e-07	4.2267e-06
OLFML3	99543	1115.99	-1.61265	0.510075	-3.1616	0.00156904	0.00733927
CLMP	71566	191.569	-1.61412	0.407026	-3.96563	7.32021e-05	0.000513391
TNFAIP8L1	66443	11.9399	-1.61778	0.42881	-3.77271	0.000161483	0.00102777
FAM46B	100342	37.2542	-1.61789	0.270344	-5.98456	2.16981e-09	3.63253e-08
HIP1	215114	1223.14	-1.61911	0.182022	-8.89513	5.83488e-19	2.93653e-17
ZRANB3	226409	212.485	-1.62375	0.32981	-4.92331	8.50924e-07	9.36878e-06
Fgf2os	329626	7.12334	-1.62429	0.516766	-3.14318	0.00167124	0.00775284
TNXB	81877	436.38	-1.62512	0.523488	-3.10441	0.00190659	0.00866228
ZC3H12D	237256	70.6043	-1.62634	0.502142	-3.23881	0.00120029	0.00584586
ASAP3	230837	150.089	-1.62755	0.357102	-4.55767	5.1723e-06	4.83598e-05
DCLK3	245038	2.82445	-1.62817	0.535501	-3.04046	0.00236218	0.0104639
p2ry12	70839	46.3429	-1.63565	0.523474	-3.12461	0.00178042	0.00816867
TMEM221	434325	18.1006	-1.63658	0.512826	-3.1913	0.00141635	0.00673717
Serpinb1a	66222	112.387	-1.63669	0.37538	-4.36009	1.30011e-05	0.000110645
ZBTB8B	215627	5.33691	-1.63713	0.514031	-3.18489	0.00144808	0.00686596
2510009E07Rik	72190	277.029	-1.63728	0.307618	-5.32245	1.02376e-07	1.3291e-06
IL1RL1	17082	34.191	-1.6386	0.488097	-3.35712	0.000787578	0.00408469
TUBB2A	22151	1449.86	-1.64573	0.0753085	-21.8532	7.24311e-106	6.21611e-103
PRELP	116847	4054.51	-1.64841	0.256722	-6.42099	1.35392e-10	2.70884e-09
SMAGP	207818	39.8755	-1.65059	0.518122	-3.18571	0.00144399	0.00684866
UCP2	22228	1627.88	-1.65637	0.503265	-3.29124	0.000997466	0.00498917
MUC1	17829	7.19031	-1.65783	0.471576	-3.51552	0.0004389	0.00245177
LTC4S	17001	14.9961	-1.65792	0.51925	-3.19292	0.0014084	0.00670524
ADCYAP1R1	11517	1708.59	-1.65953	0.525516	-3.15791	0.00158902	0.00741999
GNA15	14676	72.0317	-1.66425	0.421445	-3.9489	7.85098e-05	0.00054499
NKD2	72293	654.911	-1.66578	0.446865	-3.7277	0.000193237	0.00120494
SESN3	75747	54.4513	-1.66956	0.237966	-7.01598	2.28338e-12	5.88196e-11
OAF	102644	420.323	-1.67297	0.273229	-6.12295	9.186e-10	1.62989e-08
NFATC2	18019	116.853	-1.67639	0.51674	-3.24417	0.00117795	0.00575767
MGP	17313	5044.17	-1.67686	0.403891	-4.15176	3.29931e-05	0.000254246
PEG3	18616	182.733	-1.67895	0.375144	-4.47549	7.62351e-06	6.91373e-05
SMAD9	55994	42.3069	-1.67956	0.303687	-5.53056	3.19212e-08	4.49705e-07
SERINC2	230779	42.7743	-1.67967	0.385503	-4.35708	1.3181e-05	0.000111826
DACT1	59036	184.599	-1.68052	0.502417	-3.34486	0.000823234	0.00423192
GAS7	14457	804.528	-1.68107	0.0978452	-17.1809	3.69252e-66	1.46854e-63
ST3GAL5	20454	436.382	-1.6821	0.267974	-6.27709	3.44958e-10	6.47283e-09
HSPA1A	193740	32.5858	-1.6827	0.268904	-6.25761	3.90931e-10	7.26027e-09
KRT18	16668	2.57857	-1.68351	0.536688	-3.13684	0.00170777	0.00789509
LY86	17084	140.673	-1.68402	0.203008	-8.29535	1.08267e-16	4.52667e-15
A4GALT	239559	22.6662	-1.68414	0.307018	-5.48549	4.12323e-08	5.72199e-07
WNT4	22417	3.52705	-1.68615	0.527409	-3.19705	0.00138842	0.00663137
ARHGEF40	268739	651.374	-1.68806	0.355038	-4.75459	1.98845e-06	2.02521e-05
PRRX2	20204	23.753	-1.68911	0.45662	-3.69915	0.000216319	0.00133005
SLC7A4	224022	33.0746	-1.68921	0.307341	-5.49622	3.8801e-08	5.38917e-07
ARAP3	106952	358.356	-1.69061	0.492937	-3.42966	0.00060433	0.00325222
IVL	16447	55.818	-1.69237	0.382222	-4.42773	9.52286e-06	8.46672e-05
F630028O10Rik	100038363	55.8741	-1.69241	0.530726	-3.18886	0.00142834	0.00678825
CLEC12A	232413	449.862	-1.69517	0.453392	-3.73887	0.000184851	0.00115752
ART4	109978	8.86028	-1.69825	0.51905	-3.27185	0.00106845	0.00529409
ENDOU	19011	11.9471	-1.69913	0.397991	-4.26927	1.96115e-05	0.000159574
PCDH7	54216	1110.68	-1.70362	0.245315	-6.94461	3.79504e-12	9.39027e-11
sdc1	20969	1302.98	-1.70982	0.117693	-14.5278	8.07622e-48	1.82904e-45
GXYLT2	232313	93.2971	-1.7102	0.485123	-3.52528	0.00042303	0.00237984
ABI3	66610	66.2649	-1.71339	0.487541	-3.51434	0.000440843	0.00246049
PIGZ	239827	6.74728	-1.71876	0.465435	-3.6928	0.0002218	0.00135812
FGD2	26382	80.9612	-1.72096	0.535523	-3.21361	0.00131079	0.00630537
SNAI1	20613	246.655	-1.72108	0.362484	-4.74802	2.0542e-06	2.08177e-05
S1PR5	94226	2.56248	-1.72194	0.536733	-3.20819	0.00133573	0.00641164
ITGB6	16420	16.7144	-1.72632	0.372255	-4.63748	3.52686e-06	3.41503e-05
SNCAIP	67847	9.74746	-1.72658	0.465327	-3.71046	0.000206884	0.00127831
HRH2	15466	7.77893	-1.72757	0.524371	-3.29456	0.000985773	0.00493817
AHSG	11625	4.77228	-1.72868	0.535141	-3.23034	0.00123644	0.00599506
CDO1	12583	51.4034	-1.72991	0.276186	-6.26357	3.76274e-10	7.02005e-09
P2RY6	233571	415.172	-1.73	0.518228	-3.33829	0.000842954	0.00431457
SFRP2	20319	24.8044	-1.73141	0.437278	-3.95951	7.5104e-05	0.000524923
ifitm1	68713	8.00774	-1.73425	0.452493	-3.83266	0.000126765	0.000833147
C130050O18Rik	319772	45.9838	-1.73699	0.512496	-3.38927	0.000700801	0.00369034
MPZL2	14012	17.4602	-1.73899	0.39489	-4.40374	1.06402e-05	9.28296e-05
GATM	67092	114.845	-1.74104	0.400292	-4.34943	1.36491e-05	0.000115617
ALOX5	11689	88.663	-1.74376	0.527945	-3.30292	0.000956839	0.00481105
WNT9A	216795	92.0161	-1.74829	0.209385	-8.34964	6.84719e-17	2.91515e-15
GAS1	14451	83.3454	-1.7523	0.534913	-3.27586	0.0010534	0.00523202
hspa1b	15511	103.613	-1.75632	0.284254	-6.17869	6.46343e-10	1.17233e-08
KLC3	232943	50.1954	-1.75678	0.223002	-7.87789	3.32962e-15	1.18285e-13
P2RX5	94045	30.7371	-1.75678	0.277035	-6.34138	2.27712e-10	4.38378e-09
NOD1	107607	923.742	-1.75828	0.313409	-5.61018	2.02117e-08	2.9468e-07
ADCY7	11513	1637.42	-1.7594	0.108351	-16.238	2.71799e-59	8.69009e-57
Gm11744	100038570	5.13591	-1.76304	0.488228	-3.61109	0.000304907	0.00179618
STC1	20855	14.8059	-1.76401	0.53597	-3.29125	0.000997419	0.00498917
RAI2	24004	27.0134	-1.76405	0.429609	-4.10617	4.02278e-05	0.000303682
SPINT1	20732	47.0031	-1.76633	0.516272	-3.42132	0.000623188	0.0033361
NAV1	215690	1812.83	-1.76683	0.293323	-6.0235	1.70684e-09	2.90967e-08
ABCG3	27405	13.185	-1.76711	0.447651	-3.94752	7.89666e-05	0.000547694
SEC14L2	67815	28.049	-1.76768	0.375233	-4.71089	2.46633e-06	2.44772e-05
SOX9	20682	338.681	-1.7679	0.43277	-4.08507	4.40629e-05	0.000329562
GDF11	14561	49.6041	-1.77222	0.336417	-5.26793	1.37971e-07	1.74806e-06
SNCG	20618	36.0615	-1.77321	0.331247	-5.35313	8.64449e-08	1.14043e-06
tmem150c	231503	6.868	-1.77653	0.458324	-3.87615	0.000106121	0.000711227
ADA	11486	214.05	-1.77928	0.339547	-5.24014	1.60451e-07	2.01565e-06
HDAC9	79221	51.7303	-1.78393	0.486179	-3.66928	0.000243236	0.00146734
SCIMP	327957	5.97036	-1.78419	0.483381	-3.69105	0.000223326	0.00136644
MMP8	17394	91.821	-1.78471	0.229987	-7.76005	8.4899e-15	2.87809e-13
PALD1	27355	324.492	-1.78605	0.252639	-7.06956	1.55429e-12	4.09439e-11
TLR7	170743	433.582	-1.79223	0.444777	-4.0295	5.58954e-05	0.00040526
MTMR11	194126	123.24	-1.79244	0.246792	-7.26296	3.7872e-13	1.05383e-11
FAM20A	208659	254.759	-1.79303	0.359169	-4.99216	5.97071e-07	6.71901e-06
STRIP2	320609	21.9107	-1.79335	0.506944	-3.53758	0.000403814	0.0022887
SLC16A3	80879	425.561	-1.79612	0.271769	-6.60902	3.86874e-11	8.28958e-10
CD101	630146	5.20694	-1.79618	0.534687	-3.35932	0.000781342	0.0040588
CDH3	12560	23.6986	-1.79831	0.415795	-4.325	1.52533e-05	0.000127943
RASL11A	68895	79.6269	-1.79874	0.342602	-5.25023	1.51913e-07	1.91726e-06
CD300E	217306	16.2511	-1.80271	0.536108	-3.36259	0.000772153	0.00401618
FAM43A	224093	139.53	-1.80327	0.356327	-5.06071	4.17693e-07	4.85107e-06
STAT4	20849	8.82525	-1.8034	0.517991	-3.48153	0.000498564	0.00274
PLAT	18791	273.51	-1.80376	0.40636	-4.43882	9.04555e-06	8.08645e-05
CYTH4	72318	1183.39	-1.81144	0.488634	-3.70715	0.000209602	0.00129314
IER5L	72500	144.481	-1.82646	0.301239	-6.06315	1.3348e-09	2.30565e-08
ELN	13717	344.288	-1.82656	0.528372	-3.45696	0.000546296	0.0029693
AMBP	11699	9.80982	-1.82846	0.5362	-3.41004	0.000649538	0.00345784
DPYSL2	12934	567.96	-1.83491	0.202233	-9.07325	1.15523e-19	6.11599e-18
GALNT18	233733	475.136	-1.83849	0.43766	-4.20072	2.66063e-05	0.000210297
CYP1A1	13076	14.6623	-1.83856	0.503689	-3.65019	0.000262048	0.00156691
PLAC8	231507	526.687	-1.84863	0.275917	-6.69995	2.08494e-11	4.63806e-10
ACKR3	12778	88.2157	-1.84868	0.530837	-3.48257	0.000496626	0.00273027
HEG1	77446	2694.32	-1.84987	0.396679	-4.66338	3.11052e-06	3.0426e-05
PCDH1	75599	128.301	-1.85033	0.318111	-5.81662	6.00492e-09	9.58085e-08
ROR1	26563	81.1868	-1.85404	0.448158	-4.13703	3.51834e-05	0.000268587
Gm22	195209	259.571	-1.85435	0.226212	-8.19743	2.45586e-16	9.86336e-15
SLC6A7	240332	8.25644	-1.8626	0.527306	-3.53229	0.00041197	0.00232926
HEYL	56198	29.7723	-1.86331	0.536748	-3.47148	0.000517596	0.00283695
Gm21188	100861753	16.4154	-1.86516	0.402068	-4.63893	3.50226e-06	3.39322e-05
TBX20	57246	3585.89	-1.86644	0.376654	-4.95531	7.22135e-07	8.04861e-06
Gm7694	665574	14.7034	-1.87453	0.386552	-4.84937	1.23852e-06	1.32342e-05
slc9a3r2	65962	321.992	-1.875	0.297373	-6.3052	2.87814e-10	5.4698e-09
c5ar1	12273	1183.53	-1.87899	0.529265	-3.5502	0.000384944	0.00220009
SMIM1	68859	212.082	-1.88126	0.164186	-11.4581	2.14242e-30	1.9849e-28
CLDN3	12739	21.6371	-1.88427	0.332857	-5.66092	1.50567e-08	2.24009e-07
DKK3	50781	228.634	-1.885	0.411474	-4.58109	4.62549e-06	4.37489e-05
ADGRB2	230775	9.64353	-1.88584	0.447739	-4.21192	2.53209e-05	0.00020121
LRRC25	211228	237.644	-1.88719	0.527217	-3.57954	0.000344197	0.00199661
PDZRN3	55983	519.448	-1.88754	0.436138	-4.32786	1.50563e-05	0.000126616
TLR1	21897	90.4844	-1.88823	0.395474	-4.77461	1.80059e-06	1.85123e-05
S100A4	20198	16169.7	-1.89201	0.158878	-11.9086	1.06751e-32	1.1377e-30
WNT2	22413	15.8077	-1.89628	0.393523	-4.81873	1.44472e-06	1.51886e-05
PGAM2	56012	6.6907	-1.8967	0.454087	-4.17695	2.95442e-05	0.000230502
Zfp618	72701	43.588	-1.90186	0.466592	-4.07607	4.58039e-05	0.000340264
CYGB	114886	381.787	-1.90278	0.471696	-4.03391	5.48565e-05	0.000399148
F2RL1	14063	28.0203	-1.90309	0.378725	-5.02498	5.03491e-07	5.78571e-06
ANG	11727	79.6253	-1.90486	0.198735	-9.58494	9.25108e-22	5.60774e-20
FAM167B	230766	5.81709	-1.91409	0.510102	-3.75237	0.000175174	0.00110584
CSGALNACT1	234356	124.439	-1.91444	0.470975	-4.06484	4.8066e-05	0.000355448
CSDC2	105859	35.3275	-1.91833	0.403344	-4.75606	1.97411e-06	2.01231e-05
BNC1	12173	55.238	-1.9191	0.498445	-3.85018	0.000118033	0.000782697
MAL	17153	14.7441	-1.91992	0.463243	-4.14453	3.40514e-05	0.000260922
FRMD4B	232288	269.715	-1.92052	0.375996	-5.10782	3.25899e-07	3.85639e-06
CD180	17079	537.75	-1.92163	0.405764	-4.73584	2.18155e-06	2.19582e-05
IL16	16170	304.837	-1.92676	0.261902	-7.35678	1.88394e-13	5.43708e-12
GAS6	14456	3451.8	-1.9315	0.185089	-10.4355	1.70679e-25	1.24802e-23
SMOC1	64075	243.936	-1.93323	0.15966	-12.1084	9.5358e-34	1.11864e-31
PRAM1	378460	38.3204	-1.94373	0.522819	-3.71778	0.000200981	0.00124608
MYCN	18109	101.948	-1.94746	0.483469	-4.02811	5.6227e-05	0.000407182
SDC4	20971	2403.75	-1.9497	0.14341	-13.5952	4.27303e-42	7.74177e-40
SPON2	100689	312.275	-1.95123	0.534992	-3.6472	0.000265109	0.00158289
MFAP2	17150	10.2458	-1.95253	0.53639	-3.64013	0.000272505	0.00162467
Cbr2	12409	15.607	-1.96027	0.512534	-3.82466	0.000130952	0.000857205
MCAM	84004	114.524	-1.96339	0.193361	-10.154	3.18031e-24	2.20673e-22
TNFSF14	50930	24.0944	-1.97472	0.536572	-3.68025	0.000233004	0.00141398
MARCO	17167	74.3373	-1.97645	0.536311	-3.68527	0.000228463	0.00139293
PLXNB3	140571	8.82351	-1.97687	0.498264	-3.96752	7.26243e-05	0.000510216
CXCL5	20311	729.102	-1.98248	0.404654	-4.8992	9.62277e-07	1.04816e-05
vash1	238328	47.8792	-1.98264	0.292794	-6.77145	1.27496e-11	2.91169e-10
SHROOM1	71774	52.3194	-1.98354	0.250704	-7.91188	2.53523e-15	9.18654e-14
sepp1	20363	2113.39	-1.98893	0.216629	-9.18131	4.25891e-20	2.31486e-18
PLEKHA7	233765	268.493	-1.99102	0.188422	-10.5668	4.24787e-26	3.16282e-24
CD244	18106	41.6947	-1.99225	0.520636	-3.82658	0.000129938	0.000851596
3632451O06Rik	67419	32.8785	-2.00506	0.503509	-3.98217	6.82877e-05	0.00048287
Serpina3g	20715	33.5947	-2.00587	0.444326	-4.5144	6.34958e-06	5.83632e-05
SERTAD4	214791	43.0463	-2.00865	0.310707	-6.46478	1.01444e-10	2.06769e-09
FAM180A	208164	7.22764	-2.01588	0.518695	-3.88644	0.000101725	0.00068514
CRB2	241324	20.9472	-2.02879	0.40846	-4.96693	6.80201e-07	7.61769e-06
TPBGL	100503386	24.682	-2.02933	0.415391	-4.88535	1.03243e-06	1.11933e-05
FST	14313	283.221	-2.0361	0.249634	-8.15636	3.45279e-16	1.35993e-14
ID3	15903	1333.36	-2.06579	0.304027	-6.79476	1.08495e-11	2.49242e-10
Fcor	100503924	14.658	-2.06707	0.422334	-4.89439	9.86127e-07	1.0727e-05
D630010B17Rik	328594	11.9007	-2.07145	0.536737	-3.85933	0.000113696	0.000756088
ID1	15901	382.959	-2.09037	0.132821	-15.7383	8.26739e-56	2.32428e-53
GPR183	321019	50.1154	-2.09373	0.528636	-3.96063	7.47535e-05	0.000523146
CYP26B1	232174	94.242	-2.09583	0.411645	-5.09135	3.55529e-07	4.18272e-06
GAMT	14431	28.8304	-2.10274	0.38983	-5.39399	6.89116e-08	9.22555e-07
C1QTNF1	56745	61.4711	-2.12249	0.429688	-4.93961	7.82805e-07	8.67737e-06
MEST	17294	58.5285	-2.12779	0.234452	-9.07559	1.13066e-19	6.00541e-18
KLHL30	70788	18.2691	-2.13671	0.351289	-6.08248	1.1834e-09	2.07045e-08
Fcgr4	246256	61.3641	-2.14307	0.272922	-7.85231	4.08437e-15	1.43844e-13
SELENBP1	20341	46.5885	-2.14331	0.460142	-4.65794	3.19386e-06	3.11664e-05
CXXC5	67393	66.1064	-2.14519	0.345388	-6.21095	5.26647e-10	9.65974e-09
NDRG2	29811	223.328	-2.14744	0.27677	-7.75893	8.56482e-15	2.89747e-13
TMEM51	214359	29.3237	-2.15855	0.339496	-6.3581	2.04271e-10	3.96057e-09
B3GNT9	97440	156.145	-2.16121	0.312484	-6.91624	4.63801e-12	1.13045e-10
DMPK	13400	665.85	-2.16741	0.091495	-23.6888	4.70027e-124	6.38688e-121
APOC2	11813	25.2319	-2.1702	0.501438	-4.32795	1.50504e-05	0.000126616
MGAT3	17309	68.393	-2.17044	0.298449	-7.27241	3.53118e-13	9.87639e-12
DHCR24	74754	443.515	-2.18068	0.291679	-7.47631	7.64394e-14	2.30819e-12
CMKLR1	14747	188.545	-2.18447	0.326526	-6.69003	2.23121e-11	4.94322e-10
TUBB3	22152	816.898	-2.1886	0.183493	-11.9274	8.51869e-33	9.20554e-31
CD5L	11801	13.6458	-2.18896	0.454274	-4.81859	1.44578e-06	1.519e-05
GLRX	93692	370.412	-2.19061	0.450971	-4.85753	1.18857e-06	1.27422e-05
COL27A1	373864	69.3915	-2.2039	0.301134	-7.31867	2.5044e-13	7.11441e-12
il4ra	16190	2004.32	-2.20428	0.177089	-12.4473	1.44703e-35	1.90284e-33
MRGPRF	211577	100.874	-2.20826	0.518001	-4.26305	2.01659e-05	0.000163839
RGS11	50782	20.3339	-2.21575	0.505185	-4.38602	1.15446e-05	9.97789e-05
RTN1	104001	110.148	-2.21581	0.451765	-4.9048	9.35247e-07	1.02281e-05
CEND1	57754	5.01933	-2.22467	0.505831	-4.39805	1.09228e-05	9.50413e-05
Ctla2b	13025	196.954	-2.22995	0.512992	-4.34694	1.38049e-05	0.000116815
Gm5150	381484	16.6537	-2.2507	0.512305	-4.39327	1.11658e-05	9.67425e-05
PLIN4	57435	24.3915	-2.2532	0.468292	-4.81153	1.49776e-06	1.56655e-05
ALDH1L1	107747	110.506	-2.25743	0.329664	-6.84768	7.50559e-12	1.76095e-10
Fcrls	80891	2314.38	-2.26494	0.51183	-4.42519	9.63573e-06	8.53914e-05
LIF	16878	976.198	-2.26551	0.317002	-7.14665	8.89183e-13	2.39258e-11
SLCO2B1	101488	32.2266	-2.30438	0.535974	-4.29943	1.71235e-05	0.000141734
HPGD	15446	216.464	-2.30913	0.244491	-9.44461	3.56728e-21	2.0627e-19
TBXA2R	21390	45.4141	-2.31466	0.423609	-5.46414	4.65157e-08	6.39532e-07
JUP	16480	490.594	-2.31633	0.26451	-8.75705	2.00422e-18	9.64037e-17
Mirg	100040724	23.1208	-2.32072	0.388928	-5.96696	2.41715e-09	4.02184e-08
NAT8L	269642	19.5943	-2.32594	0.394836	-5.89089	3.84115e-09	6.24465e-08
SLC16A4	229699	15.8358	-2.33001	0.367185	-6.3456	2.21565e-10	4.27049e-09
Zfp467	68910	63.1026	-2.33304	0.232554	-10.0322	1.09984e-23	7.50379e-22
MAP1A	17754	719.349	-2.3345	0.195509	-11.9406	7.27052e-33	8.01035e-31
CRIP1	12925	489.26	-2.34304	0.19024	-12.3163	7.40537e-35	9.28862e-33
PDLIM3	53318	154.313	-2.35131	0.454284	-5.17585	2.26874e-07	2.75663e-06
RTN4RL1	237847	15.9385	-2.38389	0.380407	-6.26669	3.68799e-10	6.88847e-09
BMX	12169	46.0548	-2.38418	0.5119	-4.65751	3.2005e-06	3.12126e-05
MPP2	50997	140.522	-2.38973	0.207147	-11.5364	8.64507e-31	8.24366e-29
Gm13293	100503147	28.5568	-2.3903	0.312229	-7.65559	1.9242e-14	6.18857e-13
GJA4	14612	26.3664	-2.39141	0.50029	-4.78005	1.75255e-06	1.80411e-05
VDR	22337	58.07	-2.40179	0.427738	-5.6151	1.96447e-08	2.87289e-07
CCK	12424	27.2453	-2.40432	0.464159	-5.17996	2.21929e-07	2.70058e-06
MRC1	17533	1565.87	-2.41363	0.406348	-5.9398	2.85375e-09	4.70032e-08
EPS8L2	98845	23.1154	-2.41904	0.349533	-6.92077	4.49187e-12	1.09977e-10
PEG10	170676	907.606	-2.4302	0.466906	-5.20492	1.94085e-07	2.3903e-06
GPR34	23890	8.85932	-2.44179	0.493362	-4.94929	7.44844e-07	8.27909e-06
IGFBP4	16010	1889.72	-2.44304	0.0655225	-37.2854	2.82643e-304	4.60878e-300
Ms4a6c	73656	256.648	-2.47093	0.372017	-6.64198	3.095e-11	6.72894e-10
GPR153	100129	129.039	-2.47499	0.325398	-7.60605	2.82592e-14	8.98236e-13
SMPD3	58994	318.364	-2.4765	0.34958	-7.08422	1.39828e-12	3.69535e-11
TUBB4A	22153	882.741	-2.478	0.197376	-12.5547	3.74618e-36	5.09043e-34
Kctd12b	207474	35.9406	-2.48401	0.307652	-8.07408	6.79862e-16	2.60843e-14
FRMPD1	666060	19.9377	-2.51248	0.360734	-6.9649	3.28635e-12	8.24418e-11
CHST1	76969	29.9281	-2.51665	0.331197	-7.59864	2.99264e-14	9.45698e-13
cys1	12879	16.582	-2.55136	0.400585	-6.36909	1.90157e-10	3.70013e-09
EMILIN1	100952	2003.92	-2.59077	0.340127	-7.61708	2.59485e-14	8.2964e-13
CLDN15	60363	97.8339	-2.59468	0.440549	-5.88965	3.87018e-09	6.28557e-08
LRRN2	16980	15.6711	-2.62828	0.457272	-5.74774	9.04446e-09	1.39923e-07
ATP2B4	381290	61.6344	-2.64863	0.367965	-7.19806	6.10772e-13	1.67101e-11
wisp2	22403	4710	-2.66844	0.365182	-7.30715	2.7287e-13	7.7113e-12
Gm20744	434205	9.34024	-2.68348	0.491777	-5.4567	4.85066e-08	6.64105e-07
SYNPO	104027	2250.65	-2.68757	0.389199	-6.90538	5.00677e-12	1.21308e-10
AQP5	11830	18.2282	-2.69276	0.457753	-5.88255	4.03995e-09	6.54826e-08
CD72	12517	740.966	-2.70416	0.479952	-5.63423	1.75841e-08	2.59012e-07
Nxpe5	381680	430.856	-2.71006	0.522993	-5.18183	2.19723e-07	2.67973e-06
TMEM119	231633	482.83	-2.71375	0.482964	-5.61894	1.92134e-08	2.81739e-07
SLCO4A1	108115	250.003	-2.76889	0.166604	-16.6196	5.02739e-62	1.7821e-59
meg3	17263	1000.33	-2.77334	0.167678	-16.5397	1.89936e-61	6.58955e-59
C1QC	12262	3006.41	-2.78009	0.447447	-6.21323	5.19071e-10	9.5315e-09
C1QB	12260	3509.43	-2.82979	0.475569	-5.95032	2.67613e-09	4.41669e-08
RAB3IL1	74760	466.688	-2.8356	0.383219	-7.39942	1.3678e-13	4.00419e-12
CD248	70445	366.402	-2.88495	0.312866	-9.22104	2.9423e-20	1.60459e-18
CD52	23833	669.863	-2.8885	0.484861	-5.95737	2.56328e-09	4.25196e-08
AKAP5	238276	48.1403	-2.90277	0.312314	-9.29441	1.4803e-20	8.18231e-19
NPR3	18162	488.172	-2.91789	0.25519	-11.4342	2.82253e-30	2.57118e-28
CKB	12709	1771.11	-2.99058	0.165475	-18.0727	5.22734e-73	2.50697e-70
AIF1	11629	87.6376	-3.01358	0.502709	-5.99468	2.03888e-09	3.42743e-08
MS4A4A	666907	22.3763	-3.06171	0.412445	-7.42333	1.14212e-13	3.37381e-12
NREP	27528	61.6661	-3.07588	0.32982	-9.32594	1.1e-20	6.12168e-19
Rian	75745	484.691	-3.10647	0.1174	-26.4607	2.7508e-154	6.4078e-151
AF357359	100303647	9.16956	-3.11902	0.491439	-6.34671	2.19973e-10	4.24986e-09
Ccl12	20293	165.445	-3.14507	0.519411	-6.05508	1.4035e-09	2.41408e-08
CDC42EP2	104252	417.121	-3.20812	0.260595	-12.3108	7.92677e-35	9.86671e-33
LRRN4	320974	475.668	-3.25728	0.11005	-29.5981	1.58044e-192	6.44264e-189
C1QA	12259	2733.96	-3.31909	0.445909	-7.44343	9.81049e-14	2.91916e-12
TNS4	217169	92.7802	-3.62169	0.289249	-12.521	5.73043e-36	7.72235e-34
aldh3a1	11670	18.3652	-3.64566	0.429194	-8.4942	1.99295e-17	8.75929e-16
KIF26B	269152	132.193	-3.66573	0.396238	-9.25133	2.21707e-20	1.21314e-18
Ms4a6b	69774	153.918	-3.67698	0.379365	-9.69246	3.24613e-22	2.02802e-20
GJB4	14621	82.2975	-4.16953	0.398659	-10.4589	1.33415e-25	9.84375e-24
GJB5	14622	98.7697	-4.43979	0.316901	-14.01	1.35396e-44	2.72565e-42
PPL	19041	225.192	-4.44293	0.27259	-16.2989	1.00413e-59	3.34148e-57
GJB3	14620	158.891	-5.43745	0.323056	-16.8313	1.43839e-63	5.33053e-61

## Sheet: Table S2
Table S2. List of Primers
Names and sequences of primers for gene expression
Gene name	Sequence (Forward)	Sequence (Reverse)
Bmi1	GCTAACCACCAATCTTCCTTTG	AAATCAGGGGGTTGAAAAATCT
Gata4	CCTGGAAGACACCCCAATCTC	AGGTAGTGTCCCGTCCCATCT
Nkx2-5	CAAGTGCTCTCCTGCTTTCC	GGCTTTGTCCAGCTCCACT
Isl1	TGCTTTGTTAGGGATGGGAA	CACGAAGTCGTTCTTGCTGA
bActin	GGCTGTATTCCCCTCCATCG	CCAGTTGGTAACAATGCCATGT
Flk1	GCTAGCTGTCGCTCTGTGGT	TTTCTGTGTGCTGAGCTTGG
Col1A1	ATGGATTCCCGTTCGAGTACG	TCAGCTGGATAGCGACATCG
cTNT	TTGGTCCTGATGAAGAAGCCA	CTCTCCATCGGGGATCTTGG
Hcn4	CCCGCCTCATTCGATACAT	CATCATGCCAATGAGGTTCA
Mef2c	ATGAAGTGAAGCGTGGAAGG	AGCTCAGTTCCCAAATCCCT
Myh7b	ATGAAGGTGCACACTGTCCC	CTTGACCTCAGCCTCCACAT
Mlc2v	TCACTGAAGGCTGACTATGTCCGGG	GTCAGGGGGAAAGGCTGCGAAC
Ryr2	GCAGAAGGATTTGGCAACAG	GACTGCTCCAGCACAAAGGT
Tbx5	GGCTGAAGTTCCACGAAGTG	GGGATTAAGGCCAGTCACCT
Serca2	CCGTTACCTGGCTATTGGC	GAAGGAGACTCTTGGACCGC
IFNβ	GTCCTCAACTGCTCTCCACT	CCTGCAACCACCACTCATTC
IFNγ	TCTTGGATATCTGGAGGAACTGG	AGCTCATTGAATGCTTGGC
IL10	AGCATTTGAATTCCCTGGGT	TTTTCACAGGGGAGAAATCG
IL16	GTCTTGGATTCAGCTTGGCA	GGAAAGAACCTCGTTGCCTT
IL1β	GCTACCTGTGTCTTTCCCGT	ATCTCGGAGCCTGTAGTGC
IL1RL1	TTCTGGATTGAGGTTGCTCTG	GGAAGACCCGAGGGTAAATG
IL4RA	TTTGAAGTTGCTGGAGAGGG	AGACAGCCCACAGAGGTCAG
IL6	TCTCTGGGAAATCGTGGAAA	TCTGCAAGTGCATCATCGTT
IL6RA	TGCTCCCTGAATGATCACCT	TCACAGATGGCGTTGACAAG
TNFα	ACTGAACTTCGGGGTGATCG	TGATCTGAGTGTGAGGGTCTGG
TNFRS1A	GTAACTGCCATGCAGGGTTC	CTGGGGGTTTGTGACATTTG
Names and sequences of primers for ChIP assays
Name	Sequence (Forward)	Sequence (Reverse)
G3	CGAAACTGTAGGATGAACAC	GTGAAATCCAACATCTGC
G5	CACCACAACTCAGATTCAG	GACTAGTCGCTGAGTGACTC
N3	GAGCTCAAGACTAACCTTG	CAGCATCTGTCTGTCTGT
N4	GCCTCATATGCTGGTCAAG	GTCCAGACTCATGGGACAG
N6	GATAAGATGACATACCAGAGC	GTCTCTCGGCAAGAAG
I2	CTTAGCACGCAATCAAACC	CCAGCGTTGCTTTAACG
